# Supplementary material for: (E)-1-[2-(2-Nitro­styr­yl)-1-phenyl­sulfonyl-1H-indol-3-yl]propan-1-one
Source: Acta Crystallogr Sect E Struct Rep Online. 2014 Jan 15;70(Pt 2):o148. doi: 10.1107/S1600536814000506 (PMC3998310; doi:10.1107/S1600536814000506)
Supplement: Supplementary file 1 [file e-70-0o148-sup1.cif]

##############################################################################
#                                                                            #
# This CIF contains the data in a paper accepted for publication in          #
# Acta Crystallographica Section E. It conforms to the requirements of       #
# Notes for Authors for Acta Crystallographica Section E, and has been       #
# peer reviewed under the auspices of the IUCr Commission on Journals.       #
#                                                                            #
# Full details of the Crystallographic Information File format               #
# are given in the paper "The Crystallographic Information File (CIF):       #
# a New Standard Archive File for Crystallography" by S. R. Hall, F. H.      #
# Allen and I. D. Brown [Acta Cryst. (1991), A47, 655-685].                  #
#                                                                            #
# The current version of the core CIF dictionary is obtainable from          #
# ftp://ftp.iucr.org/pub/cif_core.dic.                                       #
#                                                                            #
# Software is freely available for graphical display of the structure(s)     #
# in this CIF. For information consult the CIF software page                 #
# http://www.iucr.org/resources/cif/software.                                #
#                                                                            #
# This file may be used for bona fide research purposes within the           #
# scientific community so long as proper attribution is given to the journal # 
# article from which it was obtained.                                        #
#                                                                            #
##############################################################################
data_I
_database_code_depnum_ccdc_archive 'CCDC '
_audit_creation_method     SHELXL97
_journal_date_recd_electronic     2014-01-03
_journal_date_accepted     2014-01-08
_journal_name_full     'Acta Crystallographica, Section E'
_journal_year     2014
_journal_volume     70
_journal_issue      2
_journal_page_first     o148
_journal_page_last     o148
_journal_paper_category     QO
_journal_paper_doi     10.1107/S1600536814000506
_journal_coeditor_code     IS5331
_publ_contact_author_name     'V.Manivannan'
_publ_contact_author_address
;
Department of Research and Development,
PRIST University,
Vallam,
Thanjavur 613 403,
Tamil Nadu,
India
;
_publ_contact_author_email
                              'phdguna@gmail.com, crystallography2010@gmail.com'
_publ_contact_author_fax     ?
_publ_contact_author_phone     '04362241324'
_publ_section_title
;\
(<i>E</i>)-1-[2-(2-Nitrostyryl)-1-phenylsulfonyl-1<i>H</i>-indol-3-yl]propan-1-\
one
;
loop_
    _publ_author_name
    _publ_author_address
    'J. Kanchanadevi'
;
Department of Physics,
Velammal Institute of Technology,
Panchetty,
Chennai 601 204,
India
;
    'G. Anbalagan'
;
Department of Physics,
Presidency College (Autonomous),
Chennai 600 005,
India
;
    'V. Saravanan'
;
Department of Organic Chemistry,
University of Madras,
Guindy Campus,
Chennai 600 025,
India
;
    'A. K. Mohanakrishnan'
;
Department of Organic Chemistry,
University of Madras,
Guindy Campus,
Chennai 600 025,
India
;
    'B. Gunasekaran'
;
Department of Physics & Nano Technology,
SRM University, SRM Nagar,
Kattankulathur, Kancheepuram Dist,
Chennai 603 203, Tamil Nadu,
India
;
    'V. Manivannan'
;
Department of Research and Development,
PRIST University,
Vallam,
Thanjavur 613 403,
Tamil Nadu,
India
;
_publ_section_synopsis     .
_chemical_name_systematic
;\
(<i>E</i>)-1-[2-(2-Nitrostyryl)-1-phenylsulfonyl-1<i>H</i>-indol-3-yl]propan-\
1-one
;
_chemical_name_common     ?
_chemical_formula_moiety     'C25 H20 N2 O5 S'
_chemical_formula_sum     'C25 H20 N2 O5 S'
_chemical_formula_iupac     'C25 H20 N2 O5 S'
_chemical_formula_weight     460.49
_chemical_melting_point     ?
_symmetry_cell_setting     monoclinic
_symmetry_space_group_name_H-M     'C 2/c'
_symmetry_space_group_name_Hall     '-C 2yc'
loop_
    _symmetry_equiv_pos_as_xyz
    'x, y, z'
    '-x, y, -z+1/2'
    'x+1/2, y+1/2, z'
    '-x+1/2, y+1/2, -z+1/2'
    '-x, -y, -z'
    'x, -y, z-1/2'
    '-x+1/2, -y+1/2, -z'
    'x+1/2, -y+1/2, z-1/2'
_cell_length_a     21.6100(18)
_cell_length_b     8.3072(7)
_cell_length_c     25.898(3)
_cell_angle_alpha     90.00
_cell_angle_beta     112.379(2)
_cell_angle_gamma     90.00
_cell_volume     4299.1(7)
_cell_formula_units_Z     8
_cell_measurement_reflns_used     5350
_cell_measurement_theta_min     2.04
_cell_measurement_theta_max     28.30
_cell_measurement_temperature     295(2)
_exptl_crystal_description     'block'
_exptl_crystal_colour     'Yellow'
_exptl_crystal_size_max     0.30
_exptl_crystal_size_mid     0.25
_exptl_crystal_size_min     0.25
_exptl_crystal_density_diffrn     1.423
_exptl_crystal_density_meas     ?
_exptl_crystal_density_method     'not measured'
_exptl_crystal_F_000     1920
_exptl_absorpt_coefficient_mu     0.192
_exptl_absorpt_correction_type     multi-scan
_exptl_absorpt_process_details     '(SADABS; Sheldrick, 1996)'
_exptl_absorpt_correction_T_min     0.9450
_exptl_absorpt_correction_T_max     0.9550
_exptl_special_details     ?
_diffrn_ambient_temperature     295(2)
_diffrn_radiation_type     MoK\a
_diffrn_radiation_wavelength     0.71073
_diffrn_radiation_source     'fine-focus sealed tube'
_diffrn_radiation_monochromator     graphite
_diffrn_measurement_device_type     'Bruker APEXII CCD'
_diffrn_measurement_method     '\w and \f'
_diffrn_detector_area_resol_mean     0
_diffrn_reflns_number     40633
_diffrn_reflns_av_R_equivalents     0.0436
_diffrn_reflns_av_sigmaI/netI     0.0284
_diffrn_reflns_theta_min     2.04
_diffrn_reflns_theta_max     28.34
_diffrn_reflns_theta_full     28.34
_diffrn_measured_fraction_theta_max     0.996
_diffrn_measured_fraction_theta_full     0.996
_diffrn_reflns_limit_h_min     -28
_diffrn_reflns_limit_h_max     28
_diffrn_reflns_limit_k_min     -11
_diffrn_reflns_limit_k_max     11
_diffrn_reflns_limit_l_min     -32
_diffrn_reflns_limit_l_max     34
_diffrn_standards_number     ?
_diffrn_standards_interval_count     0
_diffrn_standards_interval_time     0
_diffrn_standards_decay_%     ?
_refine_special_details     ?
_reflns_number_total     5343
_reflns_number_gt     3700
_reflns_threshold_expression     I>2sigma(I)
_refine_ls_structure_factor_coef     Fsqd
_refine_ls_matrix_type     full
_refine_ls_R_factor_all     0.0852
_refine_ls_R_factor_gt     0.0514
_refine_ls_wR_factor_gt     0.1279
_refine_ls_wR_factor_ref     0.1513
_refine_ls_goodness_of_fit_ref     1.040
_refine_ls_restrained_S_all     1.040
_refine_ls_number_reflns     5343
_refine_ls_number_parameters     299
_refine_ls_number_restraints     0
_refine_ls_hydrogen_treatment     constr
_refine_ls_weighting_scheme     calc
_refine_ls_weighting_details
         'calc w=1/[\s^2^(Fo^2^)+(0.0587P)^2^+6.0066P] where P=(Fo^2^+2Fc^2^)/3'
_atom_sites_solution_hydrogens     geom
_atom_sites_solution_primary     direct
_atom_sites_solution_secondary     difmap
_refine_ls_shift/su_max     0.001
_refine_ls_shift/su_mean     0.000
_refine_diff_density_max     0.661
_refine_diff_density_min     -0.674
_refine_ls_extinction_method     none
_refine_ls_extinction_coef     ?
loop_
    _atom_type_symbol
    _atom_type_description
    _atom_type_scat_dispersion_real
    _atom_type_scat_dispersion_imag
    _atom_type_scat_source
    'C' 'C' 0.0033 0.0016
                         'International Tables Vol C Tables 4.2.6.8 and 6.1.1.4'
    'H' 'H' 0.0000 0.0000
                         'International Tables Vol C Tables 4.2.6.8 and 6.1.1.4'
    'N' 'N' 0.0061 0.0033
                         'International Tables Vol C Tables 4.2.6.8 and 6.1.1.4'
    'O' 'O' 0.0106 0.0060
                         'International Tables Vol C Tables 4.2.6.8 and 6.1.1.4'
    'S' 'S' 0.1246 0.1234
                         'International Tables Vol C Tables 4.2.6.8 and 6.1.1.4'
_computing_data_collection     'APEX2 (Bruker, 2008)'
_computing_cell_refinement     'SAINT (Bruker, 2008)'
_computing_data_reduction     'SAINT (Bruker, 2008)'
_computing_structure_solution     'SHELXS97 (Sheldrick, 2008)'
_computing_structure_refinement     'SHELXL97 (Sheldrick, 2008)'
_computing_molecular_graphics     'PLATON (Spek, 2009)'
_computing_publication_material     'SHELXL97 (Sheldrick, 2008)'
loop_
    _atom_site_type_symbol
    _atom_site_label
    _atom_site_fract_x
    _atom_site_fract_y
    _atom_site_fract_z
    _atom_site_U_iso_or_equiv
    _atom_site_adp_type
    _atom_site_calc_flag
    _atom_site_refinement_flags
    _atom_site_occupancy
    _atom_site_symmetry_multiplicity
    _atom_site_disorder_assembly
    _atom_site_disorder_group
    C C1 0.15190(11) -0.0496(3) 0.50378(9) 0.0411(5) Uani d . 1 1 . .
    C C2 0.08840(13) -0.1098(3) 0.47316(10) 0.0544(7) Uani d . 1 1 . .
    H H2 0.0544 -0.1071 0.4869 0.065 Uiso calc R 1 1 . .
    C C3 0.07820(16) -0.1738(3) 0.42139(11) 0.0649(8) Uani d . 1 1 . .
    H H3 0.0364 -0.2157 0.3997 0.078 Uiso calc R 1 1 . .
    C C4 0.12856(17) -0.1769(3) 0.40107(11) 0.0647(8) Uani d . 1 1 . .
    H H4 0.1199 -0.2207 0.3659 0.078 Uiso calc R 1 1 . .
    C C5 0.19136(15) -0.1172(3) 0.43131(10) 0.0561(7) Uani d . 1 1 . .
    H H5 0.2249 -0.1208 0.4171 0.067 Uiso calc R 1 1 . .
    C C6 0.20352(12) -0.0506(3) 0.48417(9) 0.0433(5) Uani d . 1 1 . .
    C C7 0.26149(11) 0.0260(3) 0.52583(9) 0.0400(5) Uani d . 1 1 . .
    C C8 0.24458(10) 0.0690(3) 0.56984(8) 0.0356(5) Uani d . 1 1 . .
    C C9 0.28201(11) 0.1582(3) 0.62103(9) 0.0384(5) Uani d . 1 1 . .
    H H9 0.2654 0.2575 0.6262 0.046 Uiso calc R 1 1 . .
    C C10 0.33832(11) 0.1058(3) 0.66058(8) 0.0384(5) Uani d . 1 1 . .
    H H10 0.3533 0.0032 0.6568 0.046 Uiso calc R 1 1 . .
    C C11 0.37820(10) 0.2010(3) 0.71009(9) 0.0374(5) Uani d . 1 1 . .
    C C12 0.37603(13) 0.3685(3) 0.70753(11) 0.0503(6) Uani d . 1 1 . .
    H H12 0.3482 0.4178 0.6746 0.060 Uiso calc R 1 1 . .
    C C13 0.41344(15) 0.4635(4) 0.75177(14) 0.0651(8) Uani d . 1 1 . .
    H H13 0.4098 0.5749 0.7487 0.078 Uiso calc R 1 1 . .
    C C14 0.45614(14) 0.3952(4) 0.80052(12) 0.0661(8) Uani d . 1 1 . .
    H H14 0.4814 0.4598 0.8304 0.079 Uiso calc R 1 1 . .
    C C15 0.46118(13) 0.2320(4) 0.80475(10) 0.0566(7) Uani d . 1 1 . .
    H H15 0.4906 0.1847 0.8374 0.068 Uiso calc R 1 1 . .
    C C16 0.42243(11) 0.1363(3) 0.76039(9) 0.0415(5) Uani d . 1 1 . .
    C C17 0.16595(11) -0.1823(3) 0.63322(9) 0.0372(5) Uani d . 1 1 . .
    C C18 0.22218(12) -0.1958(3) 0.68196(10) 0.0479(6) Uani d . 1 1 . .
    H H18 0.2470 -0.1051 0.6987 0.057 Uiso calc R 1 1 . .
    C C19 0.24071(14) -0.3460(3) 0.70527(11) 0.0578(7) Uani d . 1 1 . .
    H H19 0.2782 -0.3571 0.7381 0.069 Uiso calc R 1 1 . .
    C C20 0.20406(15) -0.4794(3) 0.68021(11) 0.0549(7) Uani d . 1 1 . .
    H H20 0.2169 -0.5802 0.6964 0.066 Uiso calc R 1 1 . .
    C C21 0.14871(15) -0.4656(3) 0.63161(11) 0.0548(7) Uani d . 1 1 . .
    H H21 0.1243 -0.5567 0.6149 0.066 Uiso calc R 1 1 . .
    C C22 0.12933(12) -0.3159(3) 0.60758(10) 0.0473(6) Uani d . 1 1 . .
    H H22 0.0920 -0.3055 0.5745 0.057 Uiso calc R 1 1 . .
    C C23 0.32263(14) 0.0616(4) 0.51526(11) 0.0565(7) Uani d . 1 1 . .
    C C25 0.43883(15) 0.1576(5) 0.53443(13) 0.0788(10) Uani d . 1 1 . .
    H H25A 0.4556 0.0538 0.5299 0.118 Uiso calc R 1 1 . .
    H H25B 0.4744 0.2201 0.5605 0.118 Uiso calc R 1 1 . .
    H H25C 0.4216 0.2120 0.4991 0.118 Uiso calc R 1 1 . .
    N N1 0.17663(9) 0.0287(2) 0.55666(7) 0.0387(4) Uani d . 1 1 . .
    N N2 0.42953(12) -0.0372(3) 0.76957(9) 0.0551(6) Uani d . 1 1 . .
    O O1 0.07086(8) 0.0081(2) 0.57260(8) 0.0582(5) Uani d . 1 1 . .
    O O2 0.16992(9) 0.1277(2) 0.64547(7) 0.0495(4) Uani d . 1 1 . .
    O O3 0.38239(11) -0.1241(2) 0.74363(8) 0.0685(6) Uani d . 1 1 . .
    O O4 0.48249(12) -0.0875(3) 0.80380(10) 0.0950(8) Uani d . 1 1 . .
    O O5 0.32135(15) 0.0336(6) 0.46959(12) 0.1606(19) Uani d . 1 1 . .
    C C24 0.38311(13) 0.1372(4) 0.55629(11) 0.0596(7) Uani d . 1 1 . .
    H H24A 0.3994 0.0716 0.5898 0.072 Uiso calc R 1 1 . .
    H H24B 0.3714 0.2420 0.5664 0.072 Uiso calc R 1 1 . .
    S S1 0.14097(3) 0.00862(7) 0.60389(2) 0.04073(16) Uani d . 1 1 . .
loop_
    _atom_site_aniso_label
    _atom_site_aniso_U_11
    _atom_site_aniso_U_22
    _atom_site_aniso_U_33
    _atom_site_aniso_U_12
    _atom_site_aniso_U_13
    _atom_site_aniso_U_23
    C1 0.0433(12) 0.0396(12) 0.0310(10) 0.0040(9) 0.0034(9) 0.0030(9)
    C2 0.0478(14) 0.0557(15) 0.0461(13) -0.0036(12) 0.0025(11) 0.0019(12)
    C3 0.0667(18) 0.0546(16) 0.0486(15) -0.0027(14) -0.0058(14) -0.0016(13)
    C4 0.089(2) 0.0498(15) 0.0366(13) 0.0053(15) 0.0028(14) -0.0063(11)
    C5 0.0748(18) 0.0494(14) 0.0405(13) 0.0120(13) 0.0180(13) -0.0017(11)
    C6 0.0512(13) 0.0389(12) 0.0339(11) 0.0084(10) 0.0095(10) 0.0037(9)
    C7 0.0407(12) 0.0423(12) 0.0352(11) 0.0064(9) 0.0123(9) 0.0031(9)
    C8 0.0356(11) 0.0343(10) 0.0332(10) 0.0040(8) 0.0090(8) 0.0050(8)
    C9 0.0389(11) 0.0376(11) 0.0385(11) 0.0001(9) 0.0145(9) -0.0019(9)
    C10 0.0428(12) 0.0363(11) 0.0347(10) 0.0010(9) 0.0131(9) 0.0001(9)
    C11 0.0344(10) 0.0423(12) 0.0367(11) -0.0020(9) 0.0147(9) -0.0035(9)
    C12 0.0466(13) 0.0431(13) 0.0569(15) -0.0023(11) 0.0149(11) -0.0004(11)
    C13 0.0616(18) 0.0473(15) 0.086(2) -0.0141(13) 0.0275(16) -0.0191(14)
    C14 0.0574(17) 0.078(2) 0.0618(17) -0.0217(15) 0.0214(14) -0.0309(16)
    C15 0.0452(14) 0.085(2) 0.0363(12) -0.0074(13) 0.0113(11) -0.0076(13)
    C16 0.0363(11) 0.0537(14) 0.0349(11) -0.0011(10) 0.0141(9) -0.0005(10)
    C17 0.0365(11) 0.0407(11) 0.0379(11) -0.0014(9) 0.0182(9) -0.0015(9)
    C18 0.0489(13) 0.0472(13) 0.0415(12) -0.0043(11) 0.0105(11) 0.0003(10)
    C19 0.0615(16) 0.0576(16) 0.0476(14) 0.0064(13) 0.0131(12) 0.0084(12)
    C20 0.0778(19) 0.0422(13) 0.0542(15) 0.0059(13) 0.0358(14) 0.0061(11)
    C21 0.0716(18) 0.0438(14) 0.0562(15) -0.0095(12) 0.0324(14) -0.0099(11)
    C22 0.0475(13) 0.0507(14) 0.0432(13) -0.0071(11) 0.0168(11) -0.0063(11)
    C23 0.0539(15) 0.0727(18) 0.0490(14) 0.0045(13) 0.0263(12) -0.0045(13)
    C25 0.0535(17) 0.117(3) 0.071(2) -0.0062(18) 0.0306(15) 0.0107(19)
    N1 0.0353(9) 0.0444(10) 0.0335(9) -0.0002(8) 0.0096(7) 0.0003(8)
    N2 0.0550(13) 0.0605(14) 0.0427(11) 0.0093(11) 0.0106(10) 0.0101(10)
    O1 0.0334(9) 0.0724(12) 0.0652(11) 0.0094(8) 0.0146(8) 0.0086(10)
    O2 0.0594(10) 0.0413(9) 0.0533(10) 0.0017(8) 0.0276(8) -0.0066(7)
    O3 0.0716(13) 0.0500(11) 0.0676(12) -0.0019(10) 0.0083(10) 0.0098(10)
    O4 0.0792(15) 0.0911(17) 0.0785(15) 0.0235(13) -0.0106(12) 0.0267(13)
    O5 0.099(2) 0.318(5) 0.0942(19) -0.081(3) 0.0701(17) -0.103(3)
    C24 0.0500(15) 0.0769(19) 0.0548(15) -0.0035(13) 0.0232(12) 0.0066(14)
    S1 0.0360(3) 0.0430(3) 0.0434(3) 0.0043(2) 0.0154(2) 0.0012(2)
_geom_special_details     ?
loop_
    _geom_bond_atom_site_label_1
    _geom_bond_atom_site_label_2
    _geom_bond_site_symmetry_2
    _geom_bond_distance
    _geom_bond_publ_flag
    C1 C6 . 1.390(3) ?
    C1 C2 . 1.390(3) ?
    C1 N1 . 1.424(3) ?
    C2 C3 . 1.380(4) ?
    C2 H2 . 0.9300 ?
    C3 C4 . 1.378(5) ?
    C3 H3 . 0.9300 ?
    C4 C5 . 1.376(4) ?
    C4 H4 . 0.9300 ?
    C5 C6 . 1.405(3) ?
    C5 H5 . 0.9300 ?
    C6 C7 . 1.452(3) ?
    C7 C8 . 1.370(3) ?
    C7 C23 . 1.478(4) ?
    C8 N1 . 1.415(3) ?
    C8 C9 . 1.464(3) ?
    C9 C10 . 1.331(3) ?
    C9 H9 . 0.9300 ?
    C10 C11 . 1.474(3) ?
    C10 H10 . 0.9300 ?
    C11 C12 . 1.393(3) ?
    C11 C16 . 1.397(3) ?
    C12 C13 . 1.372(4) ?
    C12 H12 . 0.9300 ?
    C13 C14 . 1.371(4) ?
    C13 H13 . 0.9300 ?
    C14 C15 . 1.361(4) ?
    C14 H14 . 0.9300 ?
    C15 C16 . 1.386(3) ?
    C15 H15 . 0.9300 ?
    C16 N2 . 1.460(3) ?
    C17 C22 . 1.378(3) ?
    C17 C18 . 1.384(3) ?
    C17 S1 . 1.753(2) ?
    C18 C19 . 1.378(4) ?
    C18 H18 . 0.9300 ?
    C19 C20 . 1.373(4) ?
    C19 H19 . 0.9300 ?
    C20 C21 . 1.372(4) ?
    C20 H20 . 0.9300 ?
    C21 C22 . 1.382(4) ?
    C21 H21 . 0.9300 ?
    C22 H22 . 0.9300 ?
    C23 O5 . 1.195(3) ?
    C23 C24 . 1.475(4) ?
    C25 C24 . 1.523(4) ?
    C25 H25A . 0.9600 ?
    C25 H25B . 0.9600 ?
    C25 H25C . 0.9600 ?
    N1 S1 . 1.6838(19) ?
    N2 O3 . 1.220(3) ?
    N2 O4 . 1.224(3) ?
    O1 S1 . 1.4204(17) ?
    O2 S1 . 1.4198(17) ?
    C24 H24A . 0.9700 ?
    C24 H24B . 0.9700 ?
loop_
    _geom_angle_atom_site_label_1
    _geom_angle_atom_site_label_2
    _geom_angle_atom_site_label_3
    _geom_angle_site_symmetry_1
    _geom_angle_site_symmetry_3
    _geom_angle
    _geom_angle_publ_flag
    C6 C1 C2 . . 123.0(2) ?
    C6 C1 N1 . . 107.12(19) ?
    C2 C1 N1 . . 129.8(2) ?
    C3 C2 C1 . . 116.8(3) ?
    C3 C2 H2 . . 121.6 ?
    C1 C2 H2 . . 121.6 ?
    C4 C3 C2 . . 121.4(3) ?
    C4 C3 H3 . . 119.3 ?
    C2 C3 H3 . . 119.3 ?
    C5 C4 C3 . . 121.8(3) ?
    C5 C4 H4 . . 119.1 ?
    C3 C4 H4 . . 119.1 ?
    C4 C5 C6 . . 118.3(3) ?
    C4 C5 H5 . . 120.8 ?
    C6 C5 H5 . . 120.8 ?
    C1 C6 C5 . . 118.6(2) ?
    C1 C6 C7 . . 108.1(2) ?
    C5 C6 C7 . . 133.2(2) ?
    C8 C7 C6 . . 107.7(2) ?
    C8 C7 C23 . . 130.0(2) ?
    C6 C7 C23 . . 122.0(2) ?
    C7 C8 N1 . . 108.57(18) ?
    C7 C8 C9 . . 130.9(2) ?
    N1 C8 C9 . . 120.19(19) ?
    C10 C9 C8 . . 124.0(2) ?
    C10 C9 H9 . . 118.0 ?
    C8 C9 H9 . . 118.0 ?
    C9 C10 C11 . . 123.7(2) ?
    C9 C10 H10 . . 118.2 ?
    C11 C10 H10 . . 118.2 ?
    C12 C11 C16 . . 115.3(2) ?
    C12 C11 C10 . . 119.8(2) ?
    C16 C11 C10 . . 124.8(2) ?
    C13 C12 C11 . . 122.4(3) ?
    C13 C12 H12 . . 118.8 ?
    C11 C12 H12 . . 118.8 ?
    C14 C13 C12 . . 120.4(3) ?
    C14 C13 H13 . . 119.8 ?
    C12 C13 H13 . . 119.8 ?
    C15 C14 C13 . . 119.4(3) ?
    C15 C14 H14 . . 120.3 ?
    C13 C14 H14 . . 120.3 ?
    C14 C15 C16 . . 120.0(3) ?
    C14 C15 H15 . . 120.0 ?
    C16 C15 H15 . . 120.0 ?
    C15 C16 C11 . . 122.4(2) ?
    C15 C16 N2 . . 116.0(2) ?
    C11 C16 N2 . . 121.6(2) ?
    C22 C17 C18 . . 121.2(2) ?
    C22 C17 S1 . . 119.64(17) ?
    C18 C17 S1 . . 119.14(17) ?
    C19 C18 C17 . . 118.7(2) ?
    C19 C18 H18 . . 120.6 ?
    C17 C18 H18 . . 120.6 ?
    C20 C19 C18 . . 120.3(2) ?
    C20 C19 H19 . . 119.8 ?
    C18 C19 H19 . . 119.8 ?
    C21 C20 C19 . . 120.7(2) ?
    C21 C20 H20 . . 119.6 ?
    C19 C20 H20 . . 119.6 ?
    C20 C21 C22 . . 119.8(2) ?
    C20 C21 H21 . . 120.1 ?
    C22 C21 H21 . . 120.1 ?
    C17 C22 C21 . . 119.2(2) ?
    C17 C22 H22 . . 120.4 ?
    C21 C22 H22 . . 120.4 ?
    O5 C23 C24 . . 118.4(3) ?
    O5 C23 C7 . . 117.3(3) ?
    C24 C23 C7 . . 124.2(2) ?
    C24 C25 H25A . . 109.5 ?
    C24 C25 H25B . . 109.5 ?
    H25A C25 H25B . . 109.5 ?
    C24 C25 H25C . . 109.5 ?
    H25A C25 H25C . . 109.5 ?
    H25B C25 H25C . . 109.5 ?
    C8 N1 C1 . . 108.36(18) ?
    C8 N1 S1 . . 124.61(14) ?
    C1 N1 S1 . . 123.06(16) ?
    O3 N2 O4 . . 123.5(3) ?
    O3 N2 C16 . . 118.7(2) ?
    O4 N2 C16 . . 117.8(2) ?
    C23 C24 C25 . . 112.9(2) ?
    C23 C24 H24A . . 109.0 ?
    C25 C24 H24A . . 109.0 ?
    C23 C24 H24B . . 109.0 ?
    C25 C24 H24B . . 109.0 ?
    H24A C24 H24B . . 107.8 ?
    O2 S1 O1 . . 120.06(11) ?
    O2 S1 N1 . . 106.89(10) ?
    O1 S1 N1 . . 105.65(10) ?
    O2 S1 C17 . . 109.13(10) ?
    O1 S1 C17 . . 109.28(11) ?
    N1 S1 C17 . . 104.71(10) ?
loop_
    _geom_torsion_atom_site_label_1
    _geom_torsion_atom_site_label_2
    _geom_torsion_atom_site_label_3
    _geom_torsion_atom_site_label_4
    _geom_torsion_site_symmetry_1
    _geom_torsion_site_symmetry_2
    _geom_torsion_site_symmetry_3
    _geom_torsion_site_symmetry_4
    _geom_torsion
    _geom_torsion_publ_flag
    C6 C1 C2 C3 . . . . 0.6(4) ?
    N1 C1 C2 C3 . . . . 177.1(2) ?
    C1 C2 C3 C4 . . . . -0.3(4) ?
    C2 C3 C4 C5 . . . . 0.2(4) ?
    C3 C4 C5 C6 . . . . -0.4(4) ?
    C2 C1 C6 C5 . . . . -0.8(4) ?
    N1 C1 C6 C5 . . . . -178.0(2) ?
    C2 C1 C6 C7 . . . . 178.1(2) ?
    N1 C1 C6 C7 . . . . 0.9(2) ?
    C4 C5 C6 C1 . . . . 0.7(4) ?
    C4 C5 C6 C7 . . . . -177.9(2) ?
    C1 C6 C7 C8 . . . . 1.0(3) ?
    C5 C6 C7 C8 . . . . 179.7(2) ?
    C1 C6 C7 C23 . . . . -172.8(2) ?
    C5 C6 C7 C23 . . . . 5.9(4) ?
    C6 C7 C8 N1 . . . . -2.5(2) ?
    C23 C7 C8 N1 . . . . 170.6(2) ?
    C6 C7 C8 C9 . . . . -175.6(2) ?
    C23 C7 C8 C9 . . . . -2.5(4) ?
    C7 C8 C9 C10 . . . . -64.8(3) ?
    N1 C8 C9 C10 . . . . 122.7(2) ?
    C8 C9 C10 C11 . . . . 175.6(2) ?
    C9 C10 C11 C12 . . . . -27.0(3) ?
    C9 C10 C11 C16 . . . . 156.7(2) ?
    C16 C11 C12 C13 . . . . -1.6(4) ?
    C10 C11 C12 C13 . . . . -178.2(2) ?
    C11 C12 C13 C14 . . . . 1.4(4) ?
    C12 C13 C14 C15 . . . . 0.0(5) ?
    C13 C14 C15 C16 . . . . -1.2(4) ?
    C14 C15 C16 C11 . . . . 1.1(4) ?
    C14 C15 C16 N2 . . . . -177.9(2) ?
    C12 C11 C16 C15 . . . . 0.3(3) ?
    C10 C11 C16 C15 . . . . 176.8(2) ?
    C12 C11 C16 N2 . . . . 179.2(2) ?
    C10 C11 C16 N2 . . . . -4.4(3) ?
    C22 C17 C18 C19 . . . . -1.0(4) ?
    S1 C17 C18 C19 . . . . 178.8(2) ?
    C17 C18 C19 C20 . . . . 0.4(4) ?
    C18 C19 C20 C21 . . . . 0.2(4) ?
    C19 C20 C21 C22 . . . . -0.2(4) ?
    C18 C17 C22 C21 . . . . 1.0(4) ?
    S1 C17 C22 C21 . . . . -178.78(19) ?
    C20 C21 C22 C17 . . . . -0.4(4) ?
    C8 C7 C23 O5 . . . . -167.9(4) ?
    C6 C7 C23 O5 . . . . 4.3(5) ?
    C8 C7 C23 C24 . . . . 8.5(4) ?
    C6 C7 C23 C24 . . . . -179.2(3) ?
    C7 C8 N1 C1 . . . . 3.1(2) ?
    C9 C8 N1 C1 . . . . 177.08(18) ?
    C7 C8 N1 S1 . . . . 161.12(16) ?
    C9 C8 N1 S1 . . . . -24.9(3) ?
    C6 C1 N1 C8 . . . . -2.4(2) ?
    C2 C1 N1 C8 . . . . -179.3(2) ?
    C6 C1 N1 S1 . . . . -160.86(16) ?
    C2 C1 N1 S1 . . . . 22.2(3) ?
    C15 C16 N2 O3 . . . . 152.5(2) ?
    C11 C16 N2 O3 . . . . -26.4(4) ?
    C15 C16 N2 O4 . . . . -26.3(4) ?
    C11 C16 N2 O4 . . . . 154.8(2) ?
    O5 C23 C24 C25 . . . . -4.3(5) ?
    C7 C23 C24 C25 . . . . 179.3(3) ?
    C8 N1 S1 O2 . . . . 36.9(2) ?
    C1 N1 S1 O2 . . . . -168.17(17) ?
    C8 N1 S1 O1 . . . . 165.85(18) ?
    C1 N1 S1 O1 . . . . -39.2(2) ?
    C8 N1 S1 C17 . . . . -78.81(19) ?
    C1 N1 S1 C17 . . . . 76.13(19) ?
    C22 C17 S1 O2 . . . . 159.83(18) ?
    C18 C17 S1 O2 . . . . -20.0(2) ?
    C22 C17 S1 O1 . . . . 26.7(2) ?
    C18 C17 S1 O1 . . . . -153.07(19) ?
    C22 C17 S1 N1 . . . . -86.0(2) ?
    C18 C17 S1 N1 . . . . 94.2(2) ?
loop_
    _geom_hbond_atom_site_label_D
    _geom_hbond_atom_site_label_H
    _geom_hbond_atom_site_label_A
    _geom_hbond_site_symmetry_A
    _geom_hbond_distance_DH
    _geom_hbond_distance_HA
    _geom_hbond_distance_DA
    _geom_hbond_angle_DHA
    _geom_hbond_publ_flag
    C2 H2 O1 . 0.93 2.32 2.912(3) 121 y
_iucr_refine_instructions_details
;
TITL VS112 in C2/c
CELL  0.71073  21.6100   8.3072  25.8985   90.000  112.379   90.000
ZERR     8.00   0.0018   0.0007   0.0028    0.000    0.002    0.000
LATT   7
SYMM  - X,   Y, 1/2 - Z
SFAC  C    H    N    O    S
UNIT  200  160  16   40   8
MERG   2
OMIT 0 0 2
ACTA
BOND $H
CONF
HTAB C2 O1
HTAB C5 O5
HTAB C10 O3
HTAB C18 O2
FMAP   2
PLAN   25
L.S.   4
WGHT    0.058700    6.006600
FVAR       0.05610
C1    1    0.151903   -0.049645    0.503776    11.00000    0.04331    0.03955 =
         0.03103    0.00296    0.00342    0.00396
C2    1    0.088398   -0.109831    0.473165    11.00000    0.04779    0.05572 =
         0.04608    0.00188    0.00249   -0.00360
AFIX  43
H2    2    0.054443   -0.107114    0.486920    11.00000   -1.20000
AFIX   0
C3    1    0.078202   -0.173786    0.421388    11.00000    0.06668    0.05458 =
         0.04863   -0.00158   -0.00580   -0.00272
AFIX  43
H3    2    0.036430   -0.215667    0.399736    11.00000   -1.20000
AFIX   0
C4    1    0.128565   -0.176938    0.401074    11.00000    0.08898    0.04975 =
         0.03659   -0.00625    0.00279    0.00528
AFIX  43
H4    2    0.119864   -0.220674    0.365943    11.00000   -1.20000
AFIX   0
C5    1    0.191362   -0.117189    0.431315    11.00000    0.07483    0.04940 =
         0.04051   -0.00175    0.01804    0.01199
AFIX  43
H5    2    0.224935   -0.120771    0.417137    11.00000   -1.20000
AFIX   0
C6    1    0.203523   -0.050593    0.484173    11.00000    0.05117    0.03893 =
         0.03395    0.00374    0.00949    0.00842
C7    1    0.261491    0.025967    0.525830    11.00000    0.04075    0.04229 =
         0.03518    0.00312    0.01231    0.00638
C8    1    0.244577    0.069019    0.569843    11.00000    0.03555    0.03432 =
         0.03318    0.00501    0.00896    0.00401
C9    1    0.282009    0.158171    0.621027    11.00000    0.03888    0.03761 =
         0.03852   -0.00195    0.01454    0.00012
AFIX  43
H9    2    0.265409    0.257545    0.626213    11.00000   -1.20000
AFIX   0
C10   1    0.338316    0.105762    0.660581    11.00000    0.04279    0.03628 =
         0.03473    0.00015    0.01312    0.00098
AFIX  43
H10   2    0.353346    0.003247    0.656768    11.00000   -1.20000
AFIX   0
C11   1    0.378201    0.201011    0.710085    11.00000    0.03439    0.04228 =
         0.03667   -0.00353    0.01466   -0.00199
C12   1    0.376031    0.368511    0.707534    11.00000    0.04657    0.04310 =
         0.05691   -0.00044    0.01490   -0.00225
AFIX  43
H12   2    0.348204    0.417791    0.674638    11.00000   -1.20000
AFIX   0
C13   1    0.413438    0.463504    0.751770    11.00000    0.06162    0.04732 =
         0.08584   -0.01915    0.02746   -0.01414
AFIX  43
H13   2    0.409806    0.574948    0.748667    11.00000   -1.20000
AFIX   0
C14   1    0.456139    0.395161    0.800518    11.00000    0.05735    0.07781 =
         0.06183   -0.03085    0.02136   -0.02174
AFIX  43
H14   2    0.481438    0.459777    0.830439    11.00000   -1.20000
AFIX   0
C15   1    0.461183    0.231960    0.804746    11.00000    0.04516    0.08461 =
         0.03631   -0.00760    0.01135   -0.00742
AFIX  43
H15   2    0.490637    0.184664    0.837403    11.00000   -1.20000
AFIX   0
C16   1    0.422433    0.136311    0.760392    11.00000    0.03632    0.05369 =
         0.03486   -0.00051    0.01406   -0.00112
C17   1    0.165948   -0.182319    0.633217    11.00000    0.03652    0.04070 =
         0.03793   -0.00149    0.01824   -0.00140
C18   1    0.222183   -0.195767    0.681957    11.00000    0.04892    0.04717 =
         0.04155    0.00030    0.01052   -0.00432
AFIX  43
H18   2    0.246998   -0.105137    0.698662    11.00000   -1.20000
AFIX   0
C19   1    0.240711   -0.346032    0.705270    11.00000    0.06146    0.05762 =
         0.04763    0.00843    0.01315    0.00636
AFIX  43
H19   2    0.278224   -0.357140    0.738142    11.00000   -1.20000
AFIX   0
C20   1    0.204064   -0.479422    0.680209    11.00000    0.07781    0.04224 =
         0.05418    0.00613    0.03576    0.00594
AFIX  43
H20   2    0.216906   -0.580237    0.696355    11.00000   -1.20000
AFIX   0
C21   1    0.148707   -0.465605    0.631607    11.00000    0.07160    0.04376 =
         0.05621   -0.00991    0.03237   -0.00946
AFIX  43
H21   2    0.124284   -0.556706    0.614876    11.00000   -1.20000
AFIX   0
C22   1    0.129332   -0.315943    0.607576    11.00000    0.04752    0.05072 =
         0.04324   -0.00630    0.01679   -0.00709
AFIX  43
H22   2    0.092040   -0.305533    0.574506    11.00000   -1.20000
AFIX   0
C23   1    0.322625    0.061581    0.515256    11.00000    0.05386    0.07274 =
         0.04895   -0.00453    0.02633    0.00450
C25   1    0.438828    0.157647    0.534426    11.00000    0.05352    0.11739 =
         0.07147    0.01072    0.03065   -0.00617
AFIX 137
H25A  2    0.455578    0.053770    0.529908    11.00000   -1.50000
H25B  2    0.474417    0.220086    0.560527    11.00000   -1.50000
H25C  2    0.421619    0.211972    0.499057    11.00000   -1.50000
AFIX   0
N1    3    0.176631    0.028695    0.556664    11.00000    0.03527    0.04436 =
         0.03348    0.00027    0.00963   -0.00016
N2    3    0.429535   -0.037221    0.769574    11.00000    0.05504    0.06053 =
         0.04265    0.01012    0.01063    0.00929
O1    4    0.070858    0.008114    0.572602    11.00000    0.03339    0.07240 =
         0.06522    0.00860    0.01459    0.00943
O2    4    0.169920    0.127665    0.645466    11.00000    0.05938    0.04128 =
         0.05327   -0.00659    0.02762    0.00173
O3    4    0.382385   -0.124080    0.743631    11.00000    0.07160    0.04999 =
         0.06758    0.00977    0.00831   -0.00190
O4    4    0.482488   -0.087455    0.803801    11.00000    0.07921    0.09110 =
         0.07855    0.02666   -0.01057    0.02353
O5    4    0.321349    0.033614    0.469588    11.00000    0.09945    0.31766 =
         0.09424   -0.10275    0.07007   -0.08065
C24   1    0.383110    0.137209    0.556289    11.00000    0.05002    0.07694 =
         0.05477    0.00665    0.02323   -0.00350
AFIX  23
H24A  2    0.399420    0.071614    0.589785    11.00000   -1.20000
H24B  2    0.371372    0.241955    0.566413    11.00000   -1.20000
AFIX   0
S1    5    0.140974    0.008617    0.603890    11.00000    0.03601    0.04296 =
         0.04343    0.00123    0.01536    0.00429
HKLF 4
REM  VS112 in C2/c
REM R1 =  0.0514 for   3700 Fo > 4sig(Fo)  and  0.0852 for all   5343 data
REM    299 parameters refined using      0 restraints
END
WGHT      0.0586      6.0140
REM Highest difference peak  0.661,  deepest hole -0.674,  1-sigma level  0.051
Q1    1   0.3397 -0.0564  0.4933  11.00000  0.05    0.55
Q2    1   0.1512 -0.1113  0.6140  11.00000  0.05    0.26
Q3    1   0.4266  0.0600  0.7648  11.00000  0.05    0.21
Q4    1   0.4683  0.0823  0.5522  11.00000  0.05    0.21
Q5    1   0.3594  0.1437  0.6906  11.00000  0.05    0.20
Q6    1   0.4445  0.1759  0.7804  11.00000  0.05    0.20
Q7    1   0.4483  0.0971  0.5010  11.00000  0.05    0.20
Q8    1   0.2296 -0.0007  0.5028  11.00000  0.05    0.19
Q9    1   0.2013 -0.1852  0.6492  11.00000  0.05    0.19
Q10   1   0.3775  0.2780  0.7100  11.00000  0.05    0.18
Q11   1   0.1799 -0.0963  0.4977  11.00000  0.05    0.18
Q12   1   0.1630 -0.0280  0.5288  11.00000  0.05    0.18
Q13   1   0.1525  0.0765  0.5680  11.00000  0.05    0.17
Q14   1   0.0894  0.0855  0.5857  11.00000  0.05    0.17
Q15   1   0.4126  0.1639  0.7321  11.00000  0.05    0.17
Q16   1   0.2625  0.0133  0.5514  11.00000  0.05    0.16
Q17   1   0.0995 -0.0231  0.4764  11.00000  0.05    0.16
Q18   1   0.4441 -0.1118  0.8107  11.00000  0.05    0.16
Q19   1   0.1417 -0.2230  0.6272  11.00000  0.05    0.16
Q20   1   0.4234  0.1450  0.4985  11.00000  0.05    0.16
Q21   1   0.1895 -0.4522  0.6478  11.00000  0.05    0.15
Q22   1   0.1858 -0.0479  0.4476  11.00000  0.05    0.15
Q23   1   0.0966 -0.0642  0.5747  11.00000  0.05    0.15
Q24   1   0.1704 -0.4461  0.6599  11.00000  0.05    0.15
Q25   1   0.1413 -0.1735  0.3500  11.00000  0.05    0.15
;
