# Supplementary material for: (E)-1-[2-(2-Nitro­styr­yl)-1-phenyl­sulfonyl-1H-indol-3-yl]propan-1-one
Source: Acta Crystallogr Sect E Struct Rep Online. 2014 Jan 15;70(Pt 2):o148. doi: 10.1107/S1600536814000506 (PMC3998310; doi:10.1107/S1600536814000506)
Supplement: Supplementary file 2 [file e-70-0o148-Isup2.hkl]

#
# h,k,l, Fc-squared, Fo-squared, sigma(Fo-squared) and status flag
#
data_I
_shelx_title ' VS112 in C2/c'
_shelx_refln_list_code          4
_shelx_F_calc_maximum      560.03
_exptl_crystal_F_000      1920.00
_reflns_d_resolution_high  0.7486
 
loop_
 _symmetry_equiv_pos_as_xyz
 'x, y, z'
 '-x, y, -z+1/2'
 'x+1/2, y+1/2, z'
 '-x+1/2, y+1/2, -z+1/2'
 '-x, -y, -z'
 'x, -y, z-1/2'
 '-x+1/2, -y+1/2, -z'
 'x+1/2, -y+1/2, z-1/2'
 
_cell_length_a    21.6100
_cell_length_b     8.3072
_cell_length_c    25.8985
_cell_angle_alpha  90.000
_cell_angle_beta  112.379
_cell_angle_gamma  90.000
 
_shelx_F_squared_multiplier     1.000
 
loop_
 _refln_index_h
 _refln_index_k
 _refln_index_l
 _refln_F_squared_calc
 _refln_F_squared_meas
 _refln_F_squared_sigma
 _refln_observed_status
   2   0   0    39836.59    20858.00    473.40 o
   4   0   0    95772.08    94424.54    639.60 o
   6   0   0       96.80       97.21      9.02 o
   8   0   0       27.51       39.91      7.84 o
  10   0   0    11062.28    11589.83    126.23 o
  12   0   0      880.22     1062.80     29.32 o
  14   0   0     1809.14     1695.14     43.85 o
  16   0   0     1030.32     1017.96     46.77 o
  18   0   0      717.40      783.14     39.95 o
  20   0   0     1350.52     1304.40     59.93 o
  22   0   0        1.24      -20.70     20.70 o
  24   0   0      234.42      198.45     38.85 o
  26   0   0        2.11      -26.49     39.90 o
   1   1   0     2549.34     2146.08     25.67 o
   3   1   0    10579.68    10402.57     51.81 o
   5   1   0     3707.74     3406.36     28.52 o
   7   1   0      410.46      303.26     11.02 o
   9   1   0     5530.37     5797.77     53.21 o
  11   1   0      317.67      220.14     12.48 o
  13   1   0     1310.34     1308.81     26.73 o
  15   1   0      812.24      731.59     23.73 o
  17   1   0     2498.80     2550.51     41.40 o
  19   1   0      191.78      204.94     19.99 o
  21   1   0      967.69      948.47     44.47 o
  23   1   0      126.77      105.17     24.92 o
  25   1   0      227.65      241.68     29.78 o
   0   2   0   102531.84   104223.52    680.58 o
   2   2   0    11114.98    11119.45     62.92 o
   4   2   0     4756.90     4039.07     39.26 o
   6   2   0     6548.32     6616.18     50.49 o
   8   2   0     4517.64     5061.46     55.71 o
  10   2   0     2758.22     2616.78     34.89 o
  12   2   0     5565.16     5724.13     61.13 o
  14   2   0     3111.75     3023.53     43.68 o
  16   2   0      122.39      117.74     16.23 o
  18   2   0     2495.73     2497.47     45.42 o
  20   2   0      599.50      792.29     35.29 o
  22   2   0       37.71       -0.01     17.15 o
  24   2   0      497.86      498.99     40.97 o
  26   2   0       87.88       79.93     27.68 o
   1   3   0     9233.14     8975.02     59.87 o
   3   3   0      139.79       39.63      5.10 o
   5   3   0    11506.12    12118.87     92.48 o
   7   3   0     1781.78     1599.65     22.00 o
   9   3   0     1048.30     1002.83     20.04 o
  11   3   0     4023.86     3870.25     56.84 o
  13   3   0      146.92      177.97     14.92 o
  15   3   0     2622.01     2307.77     40.37 o
  17   3   0      394.47      370.47     22.18 o
  19   3   0      225.31      221.93     22.80 o
  21   3   0       61.63       54.49     21.88 o
  23   3   0        6.73      -21.99     21.99 o
  25   3   0      166.10      188.99     31.89 o
   0   4   0      733.34     1035.67     24.18 o
   2   4   0       97.48      106.92      7.39 o
   4   4   0       67.74       48.63      9.88 o
   6   4   0      653.25      600.63     14.04 o
   8   4   0       14.61       15.44      6.91 o
  10   4   0     2802.13     2825.48     37.98 o
  12   4   0       28.78       53.96     12.53 o
  14   4   0     3019.33     3062.27     47.12 o
  16   4   0        0.30      -12.80     12.80 o
  18   4   0     1162.77     1183.13     48.72 o
  20   4   0      263.31      317.37     31.67 o
  22   4   0      263.09      307.37     32.56 o
  24   4   0      407.06      463.36     40.10 o
   1   5   0     1811.91     1766.96     25.00 o
   3   5   0     1255.21     1436.85     21.58 o
   5   5   0      446.83      263.21     11.17 o
   7   5   0     2235.42     2102.28     25.21 o
   9   5   0      203.84      242.59     11.91 o
  11   5   0       69.83       24.24     12.26 o
  13   5   0     1822.32     1753.52     40.39 o
  15   5   0      127.79       94.93     21.45 o
  17   5   0      259.61      237.62     24.99 o
  19   5   0       11.62       -4.06     20.59 o
  21   5   0        7.10       31.43     23.46 o
  23   5   0        0.00      -23.13     23.13 o
   0   6   0     8836.26     7884.73    102.24 o
   2   6   0      894.78      778.79     21.00 o
   4   6   0     4074.67     3963.19     44.44 o
   6   6   0       57.13      106.42     12.95 o
   8   6   0      439.76      556.36     23.30 o
  10   6   0      594.25      654.72     26.37 o
  12   6   0      173.23      273.88     20.86 o
  14   6   0     2100.79     2411.03     51.81 o
  16   6   0       67.40      112.82     21.87 o
  18   6   0       69.30       58.21     21.25 o
  20   6   0      199.39      290.88     31.94 o
  22   6   0       58.91       25.25     26.09 o
   1   7   0      953.96      925.01     26.51 o
   3   7   0      463.14      479.56     19.45 o
   5   7   0      236.29      168.78     16.83 o
   7   7   0     3077.14     3009.48     47.71 o
   9   7   0      544.49      581.55     27.31 o
  11   7   0        6.66      -13.26     13.26 o
  13   7   0       38.58        5.08     16.84 o
  15   7   0      272.17      283.59     24.95 o
  17   7   0       25.43       -0.04     19.86 o
  19   7   0      168.75      162.83     29.53 o
   0   8   0      545.04      466.52     37.24 o
   2   8   0       76.41       63.95     16.70 o
   4   8   0      883.89      923.48     33.61 o
   6   8   0      137.78       96.11     17.08 o
   8   8   0        0.30      -13.28     16.13 o
  10   8   0       83.66       50.63     18.78 o
  12   8   0       48.22       29.93     18.51 o
  14   8   0       19.14       21.24     19.27 o
  16   8   0        0.36        0.63     24.82 o
  18   8   0       73.95       18.83     25.89 o
   1   9   0       51.57      117.79     20.40 o
   3   9   0       46.42       89.29     19.96 o
   5   9   0        8.20       17.79     18.88 o
   7   9   0       21.25        4.13     16.73 o
   9   9   0        1.81       27.23     18.41 o
  11   9   0      141.96      129.17     23.53 o
  13   9   0       18.64      -16.17     25.57 o
  15   9   0      119.04      144.36     29.62 o
   0  10   0       39.70      144.68     35.53 o
   2  10   0       20.91       84.32     23.90 o
   4  10   0      258.85      347.53     32.96 o
   6  10   0      112.21      168.84     35.92 o
   8  10   0       89.03      114.14     30.25 o
  10  10   0       51.16       33.57     36.64 o
   1  11   0       48.11       16.06     42.85 o
   3  11   0        0.44       10.21     46.71 o
 -25   1   1      101.63       41.53     33.37 o
 -23   1   1      209.96      213.69     26.35 o
 -21   1   1        5.23       15.40     18.63 o
 -19   1   1      430.93      396.26     23.16 o
 -17   1   1        5.54       40.92     12.31 o
 -15   1   1     1220.97     1244.27     27.08 o
 -13   1   1      268.80      293.69     15.43 o
 -11   1   1     6118.18     6764.76     65.29 o
  -9   1   1      529.66      738.21     16.26 o
  -7   1   1      220.77      239.91      9.75 o
  -5   1   1      122.48      153.26      5.46 o
  -3   1   1     8896.09     8718.45     43.74 o
  -1   1   1     7966.81     7034.38     73.39 o
   1   1   1    12953.61    12968.76     63.32 o
   3   1   1       68.72       47.42      2.78 o
   5   1   1        0.87        1.79      3.21 o
   7   1   1     1658.83     1606.03     20.17 o
   9   1   1       37.43       43.14      6.92 o
  11   1   1     3335.10     3358.46     39.25 o
  13   1   1        8.79       -1.98      8.76 o
  15   1   1       71.95       68.04     11.74 o
  17   1   1       79.47       78.96     13.74 o
  19   1   1      373.91      323.46     24.09 o
  21   1   1      345.40      350.99     28.37 o
  23   1   1      141.36      110.92     24.95 o
  25   1   1      168.58      170.25     29.33 o
 -26   2   1        3.39       -4.16     25.30 o
 -24   2   1        9.13      -22.93     22.93 o
 -22   2   1       29.56       10.46     19.05 o
 -20   2   1      111.88      134.76     17.50 o
 -18   2   1      219.76      178.26     19.07 o
 -16   2   1        7.32       35.74     13.13 o
 -14   2   1       50.48       93.58     12.92 o
 -12   2   1     3245.60     3400.44     43.32 o
 -10   2   1     1245.91     1253.71     23.39 o
  -8   2   1     6440.59     6371.47     59.00 o
  -6   2   1     4973.44     4815.88     40.49 o
  -4   2   1      361.96      371.38     12.52 o
  -2   2   1     2319.64     2108.38     16.68 o
   0   2   1     8595.57     9005.99     47.71 o
   2   2   1    95442.33    94362.16    526.41 o
   4   2   1      955.95      948.81     16.95 o
   6   2   1     6253.34     6460.00     50.18 o
   8   2   1       77.65      120.37      9.28 o
  10   2   1      247.01      215.50     12.43 o
  12   2   1     1171.21     1093.43     24.40 o
  14   2   1      150.88      178.49     14.82 o
  16   2   1       15.42       23.82     12.91 o
  18   2   1       11.01       13.94     14.94 o
  20   2   1      141.82      125.37     21.66 o
  22   2   1        0.00      -17.87     17.87 o
  24   2   1       32.41        0.99     24.88 o
 -25   3   1       48.53       45.89     30.73 o
 -23   3   1        1.50      -19.18     21.38 o
 -21   3   1       25.09       32.46     24.47 o
 -19   3   1      905.53      857.89     33.63 o
 -17   3   1       70.15       83.63     16.32 o
 -15   3   1      802.43      853.67     27.66 o
 -13   3   1     2549.58     2680.82     39.90 o
 -11   3   1      828.05      816.38     21.59 o
  -9   3   1       65.86       94.37      8.76 o
  -7   3   1       13.06        7.68      5.62 o
  -5   3   1     2130.64     1826.20     23.22 o
  -3   3   1      207.44      172.84      7.27 o
  -1   3   1      126.64      149.50      6.03 o
   1   3   1    15553.74    15264.71     95.07 o
   3   3   1      191.74      218.02      8.47 o
   5   3   1      559.31      672.91     15.41 o
   7   3   1      706.01      599.38     14.21 o
   9   3   1     3085.34     2982.36     38.19 o
  11   3   1      457.51      423.58     18.40 o
  13   3   1      423.39      391.23     19.47 o
  15   3   1      843.87      798.52     27.94 o
  17   3   1      228.81      234.42     19.30 o
  19   3   1      136.73      183.36     22.13 o
  21   3   1      173.69      106.72     25.80 o
  23   3   1        8.29      -11.76     21.68 o
  25   3   1        0.00      -12.58     23.41 o
 -24   4   1       81.74       69.12     24.82 o
 -22   4   1       35.85       50.16     24.87 o
 -20   4   1       59.07       18.83     20.91 o
 -18   4   1        2.37      -17.78     17.78 o
 -16   4   1      343.22      385.07     22.55 o
 -14   4   1      108.29      161.33     15.51 o
 -12   4   1     1630.25     1775.35     32.48 o
 -10   4   1      189.89      174.38     11.77 o
  -8   4   1      131.23      202.69     10.25 o
  -6   4   1     4353.82     5063.98     41.94 o
  -4   4   1      213.55      149.22      9.24 o
  -2   4   1    11130.79    10992.98     77.35 o
   0   4   1     4811.00     5008.79     43.95 o
   2   4   1     5534.67     5405.96     44.53 o
   4   4   1      606.41      745.30     14.40 o
   6   4   1      974.37      739.52     15.04 o
   8   4   1      562.39      513.52     15.09 o
  10   4   1      228.40      243.75     14.13 o
  12   4   1       94.93      149.17     14.45 o
  14   4   1        0.22       21.91     13.09 o
  16   4   1      489.12      566.99     26.69 o
  18   4   1      214.19      205.56     23.36 o
  20   4   1      293.97      387.51     31.70 o
  22   4   1       54.78       85.80     24.97 o
  24   4   1        5.35      -24.74     34.76 o
 -23   5   1       55.20       18.19     28.74 o
 -21   5   1       61.47       77.73     23.94 o
 -19   5   1       25.41      -16.47     16.47 o
 -17   5   1      266.78      278.96     25.76 o
 -15   5   1      732.50      821.98     34.06 o
 -13   5   1      121.97      133.57     18.53 o
 -11   5   1      254.85      201.67     16.91 o
  -9   5   1       16.69       10.49      9.64 o
  -7   5   1       20.47       24.78      9.18 o
  -5   5   1      149.60      219.54     10.25 o
  -3   5   1      173.01      184.62     10.00 o
  -1   5   1      244.65      161.28     12.05 o
   1   5   1     1112.49     1064.83     19.67 o
   3   5   1       11.05       -1.83      6.65 o
   5   5   1      199.18      268.59     11.60 o
   7   5   1      680.28      728.29     15.30 o
   9   5   1      148.21      141.59     10.94 o
  11   5   1     1321.28     1085.53     26.78 o
  13   5   1     2825.59     2570.94     51.82 o
  15   5   1       22.47       10.59     19.23 o
  17   5   1      847.66      797.45     35.91 o
  19   5   1       96.99      136.08     23.17 o
  21   5   1      434.79      441.55     34.24 o
  23   5   1       14.23       -5.74     23.75 o
 -22   6   1        0.01        8.60     29.22 o
 -20   6   1      160.69      166.07     27.11 o
 -18   6   1       45.59       51.46     23.00 o
 -16   6   1       74.32       81.28     21.78 o
 -14   6   1       39.63      154.69     19.17 o
 -12   6   1     3085.79     3061.87     52.78 o
 -10   6   1       22.89       14.59     13.59 o
  -8   6   1     2440.56     2267.24     35.92 o
  -6   6   1      574.50      604.39     20.26 o
  -4   6   1     1766.51     1732.23     29.03 o
  -2   6   1       11.17       79.58     12.77 o
   0   6   1      104.13      138.82     12.73 o
   2   6   1      482.08      511.36     18.03 o
   4   6   1      228.91      289.61     14.30 o
   6   6   1       28.35       12.24      9.23 o
   8   6   1     2980.10     3042.86     45.20 o
  10   6   1       67.43      116.08     18.76 o
  12   6   1     2243.60     2238.36     42.81 o
  14   6   1      241.82      262.25     23.59 o
  16   6   1      483.91      493.90     31.09 o
  18   6   1      104.95       81.93     26.25 o
  20   6   1       13.21       10.57     22.57 o
  22   6   1        1.59      -26.12     26.12 o
 -19   7   1        7.25      -15.04     24.44 o
 -17   7   1       75.96       91.59     22.49 o
 -15   7   1      229.88      233.29     25.15 o
 -13   7   1       14.60      -11.15     16.84 o
 -11   7   1        6.25       -2.13     15.60 o
  -9   7   1      228.04      252.37     19.92 o
  -7   7   1       47.22      128.17     16.51 o
  -5   7   1     1487.59     1486.40     33.39 o
  -3   7   1      838.13      757.99     24.51 o
  -1   7   1        6.32      -11.27     11.27 o
   1   7   1       62.05      108.87     13.43 o
   3   7   1      156.32      136.35     15.82 o
   5   7   1      147.56      180.98     17.90 o
   7   7   1        0.51       59.60     17.15 o
   9   7   1     1216.91     1153.38     35.37 o
  11   7   1       40.43       65.18     17.11 o
  13   7   1      112.02       89.03     18.14 o
  15   7   1        2.59      -18.18     18.18 o
  17   7   1       23.47      -17.40     19.25 o
  19   7   1       34.52       14.67     30.53 o
 -18   8   1        4.93       15.32     30.57 o
 -16   8   1       69.84       30.12     27.04 o
 -14   8   1       94.08       82.45     22.13 o
 -12   8   1       89.41       54.44     18.73 o
 -10   8   1       15.66      -16.49     16.49 o
  -8   8   1      118.16      124.28     18.74 o
  -6   8   1      226.88      241.45     19.61 o
  -4   8   1      360.61      375.78     23.84 o
  -2   8   1      987.44     1005.60     33.10 o
   0   8   1      411.29      515.89     25.21 o
   2   8   1       12.17       -5.95     13.53 o
   4   8   1       26.12      -13.80     13.80 o
   6   8   1       26.92      -12.43     14.64 o
   8   8   1      426.01      447.04     25.65 o
  10   8   1      257.68      254.56     22.02 o
  12   8   1        3.67       -0.25     18.27 o
  14   8   1      110.73       64.53     19.86 o
  16   8   1        3.92      -17.34     21.63 o
  18   8   1       13.85      -28.64     28.64 o
 -15   9   1        1.01      -21.62     21.62 o
 -13   9   1        1.06      -21.14     21.14 o
 -11   9   1        0.67       26.24     21.83 o
  -9   9   1      175.79      143.31     21.93 o
  -7   9   1      170.70      145.40     21.63 o
  -5   9   1      102.72      120.82     25.47 o
  -3   9   1      446.05      418.33     29.56 o
  -1   9   1      165.56      173.14     22.75 o
   1   9   1      345.11      341.35     25.92 o
   3   9   1       36.95       51.81     21.75 o
   5   9   1       62.90       72.01     21.11 o
   7   9   1      101.77       48.49     18.28 o
   9   9   1       43.83       41.67     18.70 o
  11   9   1       45.10       71.58     23.48 o
  13   9   1       12.16      -21.81     21.81 o
  15   9   1        0.41      -14.08     27.98 o
 -10  10   1        3.28      -12.31     25.59 o
  -8  10   1      505.36      554.97     41.98 o
  -6  10   1      470.92      424.64     38.66 o
  -4  10   1       85.17      130.76     34.62 o
  -2  10   1      567.42      674.20     42.82 o
   0  10   1       43.32       80.72     25.18 o
   2  10   1       70.38      105.00     27.45 o
   4  10   1       66.65       58.84     27.72 o
   6  10   1      210.03      329.59     35.84 o
   8  10   1        1.23       41.50     32.46 o
  10  10   1      125.94      153.37     39.80 o
  -3  11   1       31.80      -36.71     36.71 o
  -1  11   1       11.57        7.23     30.30 o
   1  11   1        1.59        0.32     35.46 o
 -26   0   2      795.46      677.63     59.16 o
 -24   0   2       44.96      -19.16     28.08 o
 -22   0   2      318.21      319.69     50.56 o
 -20   0   2      158.76      122.48     26.20 o
 -18   0   2      160.84      203.25     24.37 o
 -16   0   2     2926.65     3086.48     64.46 o
 -14   0   2      813.14      881.09     35.27 o
 -12   0   2        5.96        3.09     21.07 o
 -10   0   2     2609.51     3379.55     68.85 o
  -8   0   2     3645.44     3919.57     55.33 o
  -6   0   2    18879.33    19808.25    181.01 o
  -4   0   2    21209.95    21056.57    163.88 o
  -2   0   2     1162.97      845.12     25.42 o
   2   0   2   128387.08   125200.01    876.05 o
   4   0   2     1716.69     1540.03     20.27 o
   6   0   2     1384.53     1013.11     20.82 o
   8   0   2    62433.61    62561.35   1491.19 o
  10   0   2        2.18       14.06      9.07 o
  12   0   2    11279.36    11847.12    134.74 o
  14   0   2      702.74      822.48     33.16 o
  16   0   2       72.22       76.18     17.76 o
  18   0   2      345.05      254.13     32.72 o
  20   0   2     2215.72     2327.81     66.09 o
  22   0   2       15.50        0.76     30.56 o
  24   0   2      776.37      807.73     59.93 o
 -27   1   2      138.40       86.78     30.23 o
 -25   1   2        5.47       10.92     24.30 o
 -23   1   2        5.19        9.60     20.39 o
 -21   1   2      246.11      238.53     21.65 o
 -19   1   2       29.06       17.70     15.49 o
 -17   1   2     1250.49     1374.44     30.61 o
 -15   1   2     3231.99     3228.95     45.41 o
 -13   1   2     1086.46     1235.16     27.38 o
 -11   1   2     9261.68     8970.45     80.16 o
  -9   1   2     4864.91     4663.56     46.66 o
  -7   1   2       15.43       44.51      5.28 o
  -5   1   2     4534.18     4067.63     29.28 o
  -3   1   2      703.14      650.03      7.59 o
  -1   1   2    75340.73    73875.07    328.48 o
   1   1   2       32.91        6.16      2.17 o
   3   1   2     5047.48     4738.41     28.90 o
   5   1   2     2115.38     2050.42     20.60 o
   7   1   2     1080.36     1290.48     18.03 o
   9   1   2     2970.49     3146.50     35.34 o
  11   1   2     7421.78     7902.08     71.57 o
  13   1   2     2524.62     2434.77     35.67 o
  15   1   2     1397.82     1206.63     26.40 o
  17   1   2      751.40      652.10     24.53 o
  19   1   2       10.86       16.58     15.86 o
  21   1   2        1.14      -13.80     17.19 o
  23   1   2      462.70      528.74     36.02 o
  25   1   2        6.06      -24.82     24.82 o
 -26   2   2      319.91      307.54     36.07 o
 -24   2   2       77.52       87.59     33.83 o
 -22   2   2      372.27      401.00     29.48 o
 -20   2   2      509.11      481.64     25.04 o
 -18   2   2       64.40       18.77     15.44 o
 -16   2   2     4833.19     4784.36     79.78 o
 -14   2   2     2332.25     2328.79     37.12 o
 -12   2   2     2737.45     2688.40     37.16 o
 -10   2   2     1751.96     1870.12     27.87 o
  -8   2   2     1839.27     1735.97     23.03 o
  -6   2   2      260.81      263.04      8.25 o
  -4   2   2        1.86       -4.09      4.09 o
  -2   2   2      787.48      605.07      8.26 o
   0   2   2    27596.81    30885.29    162.08 o
   2   2   2   127176.13   125637.31    779.03 o
   4   2   2      277.73      280.40     10.54 o
   6   2   2    11649.79    11240.17     82.88 o
   8   2   2      446.55      437.13     14.87 o
  10   2   2     2677.08     2474.91     34.94 o
  12   2   2     3343.52     3070.99     44.60 o
  14   2   2       59.51       67.88     13.39 o
  16   2   2     2098.82     2072.58     45.18 o
  18   2   2      251.88      248.18     22.37 o
  20   2   2      146.82      142.83     21.91 o
  22   2   2       70.10       63.58     23.22 o
  24   2   2       45.04       43.69     29.88 o
 -25   3   2      396.79      433.67     42.48 o
 -23   3   2      314.05      329.60     42.47 o
 -21   3   2      595.53      523.31     35.04 o
 -19   3   2      381.67      398.08     24.13 o
 -17   3   2     4433.17     4341.59     59.57 o
 -15   3   2     2073.85     1920.51     37.02 o
 -13   3   2      826.98      768.08     23.88 o
 -11   3   2     3875.89     3728.84     45.24 o
  -9   3   2      489.59      516.25     14.11 o
  -7   3   2     4386.48     4367.13     42.47 o
  -5   3   2      707.40      997.50     17.75 o
  -3   3   2     6166.73     6206.73     47.44 o
  -1   3   2     2144.33     1582.94     17.05 o
   1   3   2      141.91      128.37      8.05 o
   3   3   2    18647.31    18803.06    126.10 o
   5   3   2     3068.30     2765.30     29.02 o
   7   3   2     3366.73     4035.36     39.99 o
   9   3   2     8383.33     8733.08     80.76 o
  11   3   2       77.39       45.50     10.52 o
  13   3   2     1479.27     1410.81     31.30 o
  15   3   2      762.64      701.24     26.86 o
  17   3   2     4505.45     4309.71     62.22 o
  19   3   2     2432.20     2456.08     62.04 o
  21   3   2       70.40       55.22     22.88 o
  23   3   2      418.29      386.51     34.20 o
 -24   4   2       63.04       32.42     25.42 o
 -22   4   2        1.75       -0.78     20.20 o
 -20   4   2      542.77      428.95     30.76 o
 -18   4   2       37.78       52.95     19.85 o
 -16   4   2     2895.35     2916.26     52.64 o
 -14   4   2      501.00      448.66     21.90 o
 -12   4   2     1297.78     1331.63     27.79 o
 -10   4   2      594.42      631.60     18.24 o
  -8   4   2     2212.58     2000.22     31.73 o
  -6   4   2       50.85       63.40      8.16 o
  -4   4   2     2207.88     2191.06     25.67 o
  -2   4   2    10775.57    10354.81     70.77 o
   0   4   2     8209.44     8555.25     63.01 o
   2   4   2    26177.06    25598.10    168.06 o
   4   4   2       15.21       40.06      6.24 o
   6   4   2     3859.76     3276.26     31.89 o
   8   4   2      863.42      951.99     19.24 o
  10   4   2     2361.17     2353.66     42.58 o
  12   4   2     3077.29     2859.96     43.42 o
  14   4   2      258.08      285.57     20.04 o
  16   4   2      869.10     1018.04     33.84 o
  18   4   2       13.21       17.47     20.36 o
  20   4   2        1.37       17.29     22.28 o
  22   4   2       50.93       38.72     24.53 o
  24   4   2       36.82       17.60     27.42 o
 -23   5   2      467.33      512.93     46.24 o
 -21   5   2      205.20      226.32     36.56 o
 -19   5   2       28.76       -6.73     19.08 o
 -17   5   2      613.67      700.22     33.52 o
 -15   5   2     2296.97     2162.95     45.89 o
 -13   5   2     2098.67     2204.10     44.30 o
 -11   5   2      507.88      395.26     21.04 o
  -9   5   2      220.74      332.24     16.14 o
  -7   5   2      205.00      252.09     13.75 o
  -5   5   2      793.02      788.76     14.35 o
  -3   5   2       34.68       46.08      8.94 o
  -1   5   2     1687.40     2021.31     26.80 o
   1   5   2      283.20      226.07     11.47 o
   3   5   2      491.33      586.37     15.93 o
   5   5   2       88.21      120.49      8.54 o
   7   5   2      294.04      314.55     11.96 o
   9   5   2     1838.38     1782.06     27.10 o
  11   5   2      262.16      265.90     16.86 o
  13   5   2      119.97      147.31     18.94 o
  15   5   2       13.13       -9.21     16.21 o
  17   5   2      127.65       93.74     19.96 o
  19   5   2        7.36       25.12     22.59 o
  21   5   2        8.70       48.41     25.16 o
  23   5   2      138.64      145.53     31.57 o
 -22   6   2       72.07       12.27     39.31 o
 -20   6   2      185.70      185.69     26.75 o
 -18   6   2        0.28       59.81     22.80 o
 -16   6   2      531.74      535.25     31.23 o
 -14   6   2      105.39      207.34     21.47 o
 -12   6   2      984.27     1152.90     32.87 o
 -10   6   2     1045.01     1080.01     28.57 o
  -8   6   2     1397.41     1487.22     28.56 o
  -6   6   2      389.47      491.65     19.15 o
  -4   6   2     2768.94     2590.80     38.15 o
  -2   6   2     7817.97     7537.15     99.47 o
   0   6   2      131.37       92.18     11.05 o
   2   6   2      398.54      225.68     13.18 o
   4   6   2      999.89      831.86     19.90 o
   6   6   2     1779.77     1543.50     31.32 o
   8   6   2     1243.35     1163.61     39.21 o
  10   6   2       38.08       92.50     15.93 o
  12   6   2      367.69      458.99     24.98 o
  14   6   2       48.97       89.95     21.36 o
  16   6   2      273.37      308.98     27.34 o
  18   6   2       26.97        0.05     23.45 o
  20   6   2       15.93      -22.79     22.79 o
 -21   7   2       20.91       27.65     29.29 o
 -19   7   2       97.75       75.54     28.74 o
 -17   7   2        4.09      -17.59     17.59 o
 -15   7   2      496.29      526.60     29.94 o
 -13   7   2       67.73       72.78     18.30 o
 -11   7   2       13.95        7.39     14.94 o
  -9   7   2       47.13        1.72     13.14 o
  -7   7   2        5.88       22.14     13.56 o
  -5   7   2     1345.17     1268.43     28.10 o
  -3   7   2      456.92      354.78     19.28 o
  -1   7   2      706.09      857.88     25.99 o
   1   7   2      265.17      289.82     16.35 o
   3   7   2     1184.59     1290.40     29.33 o
   5   7   2      698.80      815.91     28.60 o
   7   7   2      774.13      770.40     28.41 o
   9   7   2      877.75      938.28     32.61 o
  11   7   2       83.39       69.49     19.58 o
  13   7   2      942.54      803.49     33.75 o
  15   7   2      161.42      175.81     29.26 o
  17   7   2       38.63       13.67     21.82 o
  19   7   2        0.40      -22.79     22.79 o
 -18   8   2        6.68      -14.58     25.03 o
 -16   8   2      267.21      311.58     36.63 o
 -14   8   2        0.04      -17.29     19.80 o
 -12   8   2       99.02      137.01     21.23 o
 -10   8   2        6.80      -16.04     16.04 o
  -8   8   2      200.31      213.06     20.00 o
  -6   8   2      238.45      281.82     22.26 o
  -4   8   2       38.49       63.36     16.85 o
  -2   8   2      751.38      786.61     34.01 o
   0   8   2      302.52      305.21     21.19 o
   2   8   2      151.53      173.15     18.25 o
   4   8   2        6.36      -12.65     12.65 o
   6   8   2       13.59      -13.52     13.52 o
   8   8   2      175.58      180.37     20.98 o
  10   8   2        5.92       -5.15     17.31 o
  12   8   2      202.69      232.36     23.63 o
  14   8   2      191.55      227.26     25.91 o
  16   8   2      230.84      213.90     28.31 o
 -15   9   2       76.89       71.69     27.41 o
 -13   9   2      225.36      175.02     27.62 o
 -11   9   2       53.41       82.35     23.22 o
  -9   9   2      345.25      418.21     32.91 o
  -7   9   2        0.01       -7.69     19.57 o
  -5   9   2     1122.24     1110.86     52.50 o
  -3   9   2      396.37      383.27     29.14 o
  -1   9   2      519.83      548.01     31.44 o
   1   9   2       39.68       48.45     19.26 o
   3   9   2      648.63      665.13     32.99 o
   5   9   2      308.46      340.42     29.09 o
   7   9   2       12.12        9.18     17.24 o
   9   9   2      401.95      418.51     28.69 o
  11   9   2      211.72      188.88     25.05 o
  13   9   2       87.77       95.67     29.16 o
 -12  10   2        8.09      -12.91     53.22 o
 -10  10   2      129.48      103.30     29.05 o
  -8  10   2        0.49       30.37     24.41 o
  -6  10   2      199.11      271.67     34.65 o
  -4  10   2       43.60       85.83     26.92 o
  -2  10   2      427.57      405.81     36.52 o
   0  10   2       26.24       22.55     24.46 o
   2  10   2        0.35       46.47     26.19 o
   4  10   2        1.28       45.82     24.42 o
   6  10   2       93.12      145.91     30.13 o
   8  10   2        0.85        0.20     32.07 o
  10  10   2      109.85      124.23     40.69 o
  -3  11   2       10.63      -32.99     40.55 o
  -1  11   2       75.06       47.33     34.67 o
   1  11   2       52.34       28.09     41.53 o
 -27   1   3       42.47       20.81     26.30 o
 -25   1   3      196.95      182.71     33.62 o
 -23   1   3        0.03       -0.12     21.33 o
 -21   1   3      295.70      258.81     21.17 o
 -19   1   3      449.60      420.56     24.14 o
 -17   1   3       39.60       41.35     13.35 o
 -15   1   3      771.64      731.85     24.10 o
 -13   1   3      244.55      253.37     14.11 o
 -11   1   3      906.26     1030.30     20.85 o
  -9   1   3     4134.97     4283.18     43.74 o
  -7   1   3     4279.74     4338.57     37.05 o
  -5   1   3    13016.69    13527.51     80.82 o
  -3   1   3        3.74       -1.97      1.97 o
  -1   1   3      403.79      491.48      5.46 o
   1   1   3     7279.69     6989.10     34.52 o
   3   1   3      274.96      240.02      5.58 o
   5   1   3     7504.59     7326.95     51.91 o
   7   1   3     2192.06     2030.03     24.00 o
   9   1   3        2.62        6.42      6.79 o
  11   1   3       20.97       19.03      8.08 o
  13   1   3       18.08        7.97      9.36 o
  15   1   3      414.75      363.33     17.85 o
  17   1   3      202.08      192.08     17.09 o
  19   1   3      596.04      626.88     31.65 o
  21   1   3        6.76      -17.46     17.46 o
  23   1   3       39.76       24.99     20.42 o
  25   1   3       60.05       15.96     27.98 o
 -26   2   3       13.12      -25.69     38.90 o
 -24   2   3        0.70       14.30     23.11 o
 -22   2   3      121.02       83.81     19.43 o
 -20   2   3      618.21      697.24     29.59 o
 -18   2   3      203.30      260.29     20.27 o
 -16   2   3      644.67      683.52     32.41 o
 -14   2   3      634.36      742.50     22.73 o
 -12   2   3      807.91      796.88     20.48 o
 -10   2   3     1369.78     1198.13     22.39 o
  -8   2   3      486.47      501.01     12.66 o
  -6   2   3     3697.91     3728.21     30.22 o
  -4   2   3    16581.59    16043.03    107.38 o
  -2   2   3    13802.80    13365.26     75.44 o
   0   2   3   131440.92   130685.38    702.05 o
   2   2   3    11606.47    12136.90     84.58 o
   4   2   3     3622.64     3624.00     31.61 o
   6   2   3      171.25      166.49      7.94 o
   8   2   3     3176.20     3663.29     39.52 o
  10   2   3     2092.36     2283.31     31.83 o
  12   2   3      872.51     1003.31     24.71 o
  14   2   3      286.50      282.19     18.22 o
  16   2   3      158.21      134.25     16.53 o
  18   2   3       89.16       94.58     19.36 o
  20   2   3       57.63       38.11     18.90 o
  22   2   3       41.22      -20.29     20.29 o
  24   2   3       33.41      -18.29     27.64 o
 -25   3   3        8.60       -9.20     34.15 o
 -23   3   3        5.82       25.58     24.68 o
 -21   3   3      355.92      411.82     30.57 o
 -19   3   3      247.23      286.84     22.55 o
 -17   3   3      612.61      695.51     30.27 o
 -15   3   3     2042.04     2143.19     37.90 o
 -13   3   3      325.33      348.00     17.11 o
 -11   3   3      758.71      830.26     20.06 o
  -9   3   3      646.61      720.70     15.02 o
  -7   3   3       16.36       10.21      9.11 o
  -5   3   3        1.81        0.93      5.25 o
  -3   3   3       44.38       93.58      9.31 o
  -1   3   3     2127.75     2177.27     19.54 o
   1   3   3     3149.23     3147.18     27.50 o
   3   3   3     9026.70     9305.94     71.78 o
   5   3   3     3601.35     3690.88     47.50 o
   7   3   3     5276.99     5804.28     57.48 o
   9   3   3     1590.37     1664.55     28.89 o
  11   3   3      416.44      470.03     19.85 o
  13   3   3       93.51       97.47     14.28 o
  15   3   3     1411.27     1416.08     39.91 o
  17   3   3       12.52       58.04     17.18 o
  19   3   3       83.93      114.90     22.07 o
  21   3   3       43.58        6.62     24.57 o
  23   3   3       74.68       80.19     27.49 o
 -24   4   3       21.70        3.52     29.84 o
 -22   4   3       49.25      -21.24     21.24 o
 -20   4   3       99.83       76.37     20.34 o
 -18   4   3      807.35      810.24     39.32 o
 -16   4   3       51.57       40.76     16.51 o
 -14   4   3       78.13      112.91     14.73 o
 -12   4   3     1200.93     1331.18     29.12 o
 -10   4   3      374.87      429.02     16.53 o
  -8   4   3      984.93      991.94     20.89 o
  -6   4   3        2.72        1.82      6.51 o
  -4   4   3     6481.59     6602.26     53.20 o
  -2   4   3     1728.24     2084.05     25.29 o
   0   4   3     6479.92     6563.15     51.21 o
   2   4   3     5399.32     5877.53     49.87 o
   4   4   3    13977.31    15221.49    113.14 o
   6   4   3       13.81       56.10      8.45 o
   8   4   3       80.11      137.86     10.46 o
  10   4   3      980.00     1156.55     25.55 o
  12   4   3     3320.85     3118.13     46.34 o
  14   4   3      291.57      272.11     19.49 o
  16   4   3        0.24       39.18     17.58 o
  18   4   3        1.42       19.81     17.59 o
  20   4   3       19.35       89.14     22.97 o
  22   4   3       11.95      -24.63     24.63 o
 -23   5   3        4.99       61.82     35.46 o
 -21   5   3      298.92      348.41     29.75 o
 -19   5   3        5.14       12.74     21.38 o
 -17   5   3       33.27       55.11     19.09 o
 -15   5   3       92.52      164.42     21.24 o
 -13   5   3     1320.97     1336.47     37.27 o
 -11   5   3      223.17      325.93     28.02 o
  -9   5   3      751.67      886.32     22.37 o
  -7   5   3      114.79      167.95     11.96 o
  -5   5   3      199.95      230.74     15.49 o
  -3   5   3       35.49       18.53      8.25 o
  -1   5   3      234.14      235.87     11.16 o
   1   5   3      533.52      520.73     13.92 o
   3   5   3     1674.91     1826.30     30.41 o
   5   5   3        9.51        9.28      9.57 o
   7   5   3      692.46      673.81     20.43 o
   9   5   3        1.02       22.55     10.46 o
  11   5   3      137.90      147.97     15.51 o
  13   5   3        8.66        4.49     15.95 o
  15   5   3      402.78      373.99     25.86 o
  17   5   3       64.99       56.54     21.46 o
  19   5   3      192.21      179.50     26.53 o
  21   5   3      122.99      135.87     27.62 o
 -22   6   3      353.39      399.25     42.97 o
 -20   6   3       16.72       -8.96     22.80 o
 -18   6   3     2093.64     2115.67     73.28 o
 -16   6   3      148.78      169.93     22.08 o
 -14   6   3      983.01     1017.35     34.98 o
 -12   6   3      538.39      601.04     26.41 o
 -10   6   3      118.37      156.62     14.86 o
  -8   6   3       45.62       35.02     11.00 o
  -6   6   3       37.27       25.09     10.07 o
  -4   6   3       99.75      186.72     13.97 o
  -2   6   3       72.10      102.87     11.78 o
   0   6   3      434.81      476.07     18.60 o
   2   6   3       29.97       41.83      9.22 o
   4   6   3      679.27      611.65     21.32 o
   6   6   3     1625.45     1669.55     37.68 o
   8   6   3     1287.04     1138.97     30.62 o
  10   6   3      927.63     1011.20     31.57 o
  12   6   3     2158.06     2117.64     42.54 o
  14   6   3      541.86      558.96     31.04 o
  16   6   3      229.03      225.91     25.99 o
  18   6   3       11.60       19.54     22.30 o
  20   6   3       23.87       44.08     26.02 o
 -21   7   3       39.67       79.65     32.94 o
 -19   7   3      221.32      186.73     31.78 o
 -17   7   3        4.92       10.15     24.17 o
 -15   7   3       14.89       23.80     17.84 o
 -13   7   3      524.95      493.58     27.46 o
 -11   7   3      369.44      331.08     22.36 o
  -9   7   3      185.03      204.47     18.80 o
  -7   7   3       10.12       60.79     13.82 o
  -5   7   3        6.95       23.54     12.67 o
  -3   7   3        0.73      -11.27     11.27 o
  -1   7   3      717.39      659.45     23.81 o
   1   7   3     2251.00     2109.23     36.26 o
   3   7   3      416.71      424.52     21.62 o
   5   7   3      862.40      797.26     27.24 o
   7   7   3      279.51      269.83     20.32 o
   9   7   3      106.23      110.10     17.19 o
  11   7   3      102.41      104.72     18.33 o
  13   7   3      477.28      460.67     27.67 o
  15   7   3        0.67       -5.92     18.87 o
  17   7   3       16.24       11.60     23.58 o
  19   7   3       18.59       -6.38     26.74 o
 -18   8   3       10.39      -23.22     23.22 o
 -16   8   3        0.00      -15.32     24.83 o
 -14   8   3      245.43      284.38     29.14 o
 -12   8   3      215.32      255.65     25.58 o
 -10   8   3       41.02       17.19     17.24 o
  -8   8   3       87.43       51.51     17.55 o
  -6   8   3        0.15       39.33     16.75 o
  -4   8   3     1847.65     1666.70     38.51 o
  -2   8   3      402.77      365.64     22.90 o
   0   8   3     1230.27     1120.72     34.45 o
   2   8   3      537.90      532.53     24.10 o
   4   8   3      100.48       75.25     15.68 o
   6   8   3       28.45       34.77     16.65 o
   8   8   3       56.99       56.15     18.23 o
  10   8   3      281.72      316.42     24.55 o
  12   8   3       97.21       62.37     20.05 o
  14   8   3       86.63       91.73     23.59 o
  16   8   3        2.10       21.31     26.09 o
 -15   9   3       26.53       30.27     23.40 o
 -13   9   3        1.02       27.27     23.83 o
 -11   9   3       41.40       62.45     21.95 o
  -9   9   3      181.72      159.89     28.92 o
  -7   9   3      124.29      145.17     25.55 o
  -5   9   3       22.63       41.45     21.74 o
  -3   9   3      113.58      116.68     21.31 o
  -1   9   3      159.84      211.16     24.88 o
   1   9   3       30.38       -0.93     17.47 o
   3   9   3      152.67      145.79     20.31 o
   5   9   3      141.49      151.58     21.89 o
   7   9   3        9.28      -13.93     15.93 o
   9   9   3      128.20       74.93     22.41 o
  11   9   3      136.57       93.21     30.33 o
  13   9   3       89.29       65.69     24.78 o
 -12  10   3        3.69      -23.37     23.37 o
 -10  10   3        8.93      -17.20     23.29 o
  -8  10   3        4.61       32.86     28.08 o
  -6  10   3      182.25      163.82     30.12 o
  -4  10   3      687.08      706.00     51.55 o
  -2  10   3      142.35      203.28     30.74 o
   0  10   3      226.87      260.79     32.19 o
   2  10   3      295.36      329.03     35.84 o
   4  10   3       39.92       66.32     27.89 o
   6  10   3      125.86      110.29     29.81 o
   8  10   3        0.33        6.18     26.21 o
  10  10   3       46.70       49.42     31.07 o
  -3  11   3        0.05      -12.86     61.45 o
  -1  11   3       25.56       40.68     29.19 o
   1  11   3       47.05      -37.72     66.72 o
 -26   0   4      102.24       91.40     35.74 o
 -24   0   4      295.66      270.77     40.43 o
 -22   0   4      357.25      290.76     33.26 o
 -20   0   4      257.89      358.02     32.64 o
 -18   0   4      873.18      879.60     41.39 o
 -16   0   4     2884.61     3151.78     63.80 o
 -14   0   4     7230.24     7347.64    163.42 o
 -12   0   4        0.56       -8.66      8.66 o
 -10   0   4     2210.56     1674.78     35.26 o
  -8   0   4     1127.55     1221.21     28.97 o
  -6   0   4   271114.78   269628.69   2750.87 o
  -4   0   4     1096.81      955.00     14.62 o
  -2   0   4     5892.24     5734.52     63.93 o
   0   0   4     9556.76     9982.93     79.47 o
   2   0   4    28610.48    29203.85    212.22 o
   4   0   4    28975.67    27614.14    250.74 o
   6   0   4     1523.18     1524.25     26.42 o
   8   0   4    18429.83    19440.33    210.43 o
  10   0   4    14431.51    15317.11    162.19 o
  12   0   4     2914.78     2850.29     50.23 o
  14   0   4      681.28      647.20     29.04 o
  16   0   4      231.15      232.73     30.97 o
  18   0   4      180.93      154.23     25.45 o
  20   0   4       17.15        1.33     22.96 o
  22   0   4      230.13      201.17     41.88 o
  24   0   4       21.88        2.92     31.48 o
 -27   1   4      502.82      543.76     42.11 o
 -25   1   4       36.27       59.89     23.30 o
 -23   1   4       83.83       52.54     17.80 o
 -21   1   4        4.22      -15.03     15.03 o
 -19   1   4     2192.48     2140.23     44.18 o
 -17   1   4      192.54      219.80     17.99 o
 -15   1   4      225.07      264.74     17.09 o
 -13   1   4     1248.81     1195.83     25.57 o
 -11   1   4      836.21      971.41     20.92 o
  -9   1   4    14369.50    15187.94    123.50 o
  -7   1   4     8412.93     8342.78     61.19 o
  -5   1   4     7626.07     8250.37     55.37 o
  -3   1   4     6304.35     6640.18     40.58 o
  -1   1   4      698.50      639.51     11.22 o
   1   1   4    49298.25    48990.47    238.23 o
   3   1   4      663.74      587.59      7.92 o
   5   1   4     1890.53     2211.95     22.07 o
   7   1   4       20.82       33.03      5.85 o
   9   1   4      163.73      136.62      9.75 o
  11   1   4     2612.73     2577.18     34.74 o
  13   1   4       57.35      113.95     10.67 o
  15   1   4      542.51      605.13     21.36 o
  17   1   4     4895.98     4435.00     62.59 o
  19   1   4      813.90      850.70     36.23 o
  21   1   4       87.44      121.91     23.20 o
  23   1   4        0.47      -19.65     19.65 o
  25   1   4      211.45      138.11     30.58 o
 -26   2   4      250.48      180.73     35.15 o
 -24   2   4      611.24      644.39     44.79 o
 -22   2   4      199.70      175.57     22.08 o
 -20   2   4     1348.53     1366.01     37.77 o
 -18   2   4     1675.25     1534.30     37.42 o
 -16   2   4        5.85       18.66     11.61 o
 -14   2   4      701.89      628.79     22.06 o
 -12   2   4       20.61        2.30      7.56 o
 -10   2   4      294.19      194.03     11.02 o
  -8   2   4      531.15      537.32     12.38 o
  -6   2   4     1116.08      781.40     17.57 o
  -4   2   4     3718.36     3244.38     28.56 o
  -2   2   4     4177.29     3821.20     27.56 o
   0   2   4    12296.37    13542.34     84.51 o
   2   2   4    21104.75    22365.21    141.96 o
   4   2   4     2484.33     2388.84     22.67 o
   6   2   4     1198.91     1252.20     18.32 o
   8   2   4    12186.03    11983.86     95.90 o
  10   2   4     5959.67     5900.17     58.45 o
  12   2   4     5923.65     5750.43     60.71 o
  14   2   4     2034.33     2015.39     37.65 o
  16   2   4       17.46        1.22     15.24 o
  18   2   4      333.68      366.97     26.08 o
  20   2   4        0.16      -10.30     16.23 o
  22   2   4       44.70       37.77     21.76 o
  24   2   4       55.45       64.90     29.13 o
 -25   3   4      481.48      550.22     47.46 o
 -23   3   4        1.33       14.29     22.91 o
 -21   3   4     1665.45     1730.84     48.72 o
 -19   3   4      363.12      469.47     25.57 o
 -17   3   4     1309.27     1172.97     31.19 o
 -15   3   4       90.36      112.67     14.28 o
 -13   3   4     1218.71     1026.24     24.76 o
 -11   3   4      535.17      537.92     18.05 o
  -9   3   4     2356.25     2481.91     28.29 o
  -7   3   4      115.16      158.32      9.89 o
  -5   3   4     3231.07     3256.35     32.54 o
  -3   3   4      367.32      323.68      8.05 o
  -1   3   4    39561.41    40335.79    230.55 o
   1   3   4    14646.63    13776.04     93.84 o
   3   3   4     2809.26     3054.93     34.57 o
   5   3   4      404.88      428.86     11.22 o
   7   3   4     1241.08     1272.42     21.07 o
   9   3   4        8.43       -5.72      9.43 o
  11   3   4     7340.48     7641.72     77.52 o
  13   3   4        0.00        6.92     12.14 o
  15   3   4     1962.19     2036.61     39.71 o
  17   3   4       29.30       17.71     14.70 o
  19   3   4      224.61      210.45     24.50 o
  21   3   4       72.87       73.51     24.19 o
  23   3   4       61.71        8.92     26.71 o
 -24   4   4      387.74      431.25     45.95 o
 -22   4   4      110.35      107.87     25.09 o
 -20   4   4      341.38      312.57     27.04 o
 -18   4   4     2994.66     3104.76     56.49 o
 -16   4   4        2.20      -13.42     14.08 o
 -14   4   4     1398.64     1274.07     29.37 o
 -12   4   4      970.55      881.58     21.98 o
 -10   4   4      187.25      205.79     14.27 o
  -8   4   4     2423.00     2432.99     33.31 o
  -6   4   4      559.77      672.99     18.95 o
  -4   4   4     8270.68     8369.83     75.22 o
  -2   4   4     1555.82     1369.76     19.12 o
   0   4   4     2579.45     2518.09     26.37 o
   2   4   4    18342.07    17786.12    127.83 o
   4   4   4     3393.77     3288.34     37.62 o
   6   4   4      323.22      381.51     15.12 o
   8   4   4     5176.75     4621.30     47.55 o
  10   4   4     1716.37     1530.27     30.85 o
  12   4   4     1271.36     1278.25     31.17 o
  14   4   4     1127.83     1049.12     32.18 o
  16   4   4      576.75      594.19     29.86 o
  18   4   4      196.84      209.97     25.26 o
  20   4   4       17.91      -19.67     19.67 o
  22   4   4      121.31       85.89     33.02 o
 -23   5   4       96.95       53.64     34.54 o
 -21   5   4      131.96      108.20     25.84 o
 -19   5   4      159.29      132.28     23.26 o
 -17   5   4      231.89      239.82     23.70 o
 -15   5   4       41.52       61.63     18.25 o
 -13   5   4     1020.68      981.70     33.07 o
 -11   5   4        5.22        0.18     10.09 o
  -9   5   4       19.13       29.99      9.88 o
  -7   5   4     1078.05     1199.94     23.53 o
  -5   5   4      164.48      194.21     11.90 o
  -3   5   4     1319.36     1084.85     18.50 o
  -1   5   4       16.97       31.35      7.74 o
   1   5   4     5151.43     4990.48     46.97 o
   3   5   4      230.87      206.82     12.91 o
   5   5   4      870.84      976.69     22.71 o
   7   5   4     5088.44     4905.28     52.75 o
   9   5   4     1231.80     1173.68     27.72 o
  11   5   4     3886.08     4112.46     59.04 o
  13   5   4      242.03      220.68     21.39 o
  15   5   4      250.20      250.95     23.36 o
  17   5   4       92.72       66.10     34.52 o
  19   5   4      571.69      556.65     36.71 o
  21   5   4      130.94      121.63     26.92 o
 -22   6   4      211.13      270.70     38.67 o
 -20   6   4       65.14       58.72     27.17 o
 -18   6   4      140.43      226.13     29.55 o
 -16   6   4      613.46      602.04     30.36 o
 -14   6   4     2299.97     2352.92     52.94 o
 -12   6   4      531.57      515.34     22.19 o
 -10   6   4      476.04      454.14     20.06 o
  -8   6   4      309.18      377.57     17.75 o
  -6   6   4     2648.06     2871.17     38.96 o
  -4   6   4     4085.23     4181.40     49.80 o
  -2   6   4     1188.84     1158.10     33.37 o
   0   6   4     5033.73     5112.10     51.01 o
   2   6   4      109.44       96.69     12.95 o
   4   6   4     1000.57      931.78     26.02 o
   6   6   4      742.74      944.57     37.38 o
   8   6   4     1513.21     1468.75     30.65 o
  10   6   4      132.27      114.21     16.82 o
  12   6   4      190.51      259.47     23.14 o
  14   6   4      316.52      297.96     26.20 o
  16   6   4       35.36       44.06     20.59 o
  18   6   4      145.06      151.10     27.32 o
  20   6   4       39.54       56.72     25.98 o
 -21   7   4      224.08      126.08     29.20 o
 -19   7   4      220.31      179.45     29.12 o
 -17   7   4      415.00      431.06     33.79 o
 -15   7   4      191.52      223.88     26.66 o
 -13   7   4     2171.80     2143.04     52.65 o
 -11   7   4      416.42      469.05     26.43 o
  -9   7   4      382.84      297.36     20.89 o
  -7   7   4     1668.78     1452.29     31.90 o
  -5   7   4       11.46        0.11     11.72 o
  -3   7   4     2303.38     1958.74     38.59 o
  -1   7   4        0.74       30.11     11.33 o
   1   7   4     3700.23     3688.46     48.57 o
   3   7   4       81.05       42.78     14.18 o
   5   7   4      897.07     1054.18     29.94 o
   7   7   4       23.37       27.78     15.00 o
   9   7   4       71.04       49.94     16.97 o
  11   7   4      127.04      134.58     19.36 o
  13   7   4      198.46      209.34     26.48 o
  15   7   4      304.84      244.63     27.61 o
  17   7   4       15.83      -21.29     21.29 o
  19   7   4        2.10      -20.65     25.45 o
 -18   8   4       79.29       60.42     26.96 o
 -16   8   4      324.25      288.45     32.60 o
 -14   8   4      179.26      221.92     26.68 o
 -12   8   4      342.03      397.34     29.40 o
 -10   8   4      238.73      233.41     22.43 o
  -8   8   4      179.61      192.82     21.73 o
  -6   8   4     1630.38     1623.97     40.14 o
  -4   8   4       61.92      131.31     19.47 o
  -2   8   4      764.29      797.06     34.50 o
   0   8   4      161.58      193.57     18.51 o
   2   8   4        1.05      -12.91     12.91 o
   4   8   4       53.39       -3.45     13.95 o
   6   8   4      254.62      233.50     20.37 o
   8   8   4       19.66       15.89     16.26 o
  10   8   4      133.91      137.40     21.50 o
  12   8   4      197.56      264.82     26.02 o
  14   8   4      220.00      263.34     30.58 o
  16   8   4       70.77       67.03     30.12 o
 -15   9   4       44.34       59.33     26.43 o
 -13   9   4      352.99      286.89     29.65 o
 -11   9   4      661.07      693.96     40.83 o
  -9   9   4       24.84      -10.09     19.20 o
  -7   9   4      207.80      194.78     29.98 o
  -5   9   4       62.21      117.13     25.23 o
  -3   9   4     1317.52     1329.81     49.01 o
  -1   9   4      268.69      202.14     29.85 o
   1   9   4       96.26       87.62     23.64 o
   3   9   4       39.00       18.14     23.68 o
   5   9   4       34.03       68.74     23.55 o
   7   9   4      117.69      187.44     24.24 o
   9   9   4       82.50      142.00     25.58 o
  11   9   4      162.22      156.44     29.98 o
  13   9   4      124.09      123.22     28.29 o
 -12  10   4       90.01       70.88     32.78 o
 -10  10   4       98.63      133.17     33.34 o
  -8  10   4       37.54        1.33     25.06 o
  -6  10   4      381.33      376.01     36.68 o
  -4  10   4      203.50      255.93     34.57 o
  -2  10   4      247.13      340.72     36.66 o
   0  10   4      508.01      580.79     45.92 o
   2  10   4       39.83       31.91     27.48 o
   4  10   4      210.83      276.49     35.47 o
   6  10   4        2.25       20.73     25.84 o
   8  10   4       26.84       59.54     30.62 o
  -1  11   4       90.96      165.60     48.99 o
 -27   1   5       32.14        4.24     29.91 o
 -25   1   5       43.50       41.41     22.37 o
 -23   1   5      122.84       92.34     19.20 o
 -21   1   5       12.22        2.30     14.99 o
 -19   1   5      488.73      611.24     28.04 o
 -17   1   5     2828.26     2686.92     46.27 o
 -15   1   5       81.65       96.71     12.02 o
 -13   1   5      401.05      426.93     17.74 o
 -11   1   5      391.42      324.73     14.62 o
  -9   1   5      461.58      452.67     13.64 o
  -7   1   5      164.60      129.26      8.01 o
  -5   1   5    59465.92    59743.49    353.04 o
  -3   1   5    49888.68    49628.51    288.85 o
  -1   1   5      200.89      198.12      4.19 o
   1   1   5      469.23      454.17      6.25 o
   3   1   5     3272.84     3426.45     25.86 o
   5   1   5     5012.53     5126.24     41.08 o
   7   1   5      685.70      639.98     13.89 o
   9   1   5      418.92      449.83     14.01 o
  11   1   5      188.63      232.52     13.23 o
  13   1   5        7.17       11.94      8.27 o
  15   1   5      642.33      640.63     23.77 o
  17   1   5      460.98      503.49     26.11 o
  19   1   5      741.04      726.09     32.18 o
  21   1   5        1.89       -5.52     18.82 o
  23   1   5        1.03       -4.33     22.51 o
 -26   2   5        4.70       20.03     29.85 o
 -24   2   5       28.25       43.50     21.67 o
 -22   2   5       76.58       46.98     17.88 o
 -20   2   5       40.67       84.15     17.92 o
 -18   2   5      610.17      601.85     26.94 o
 -16   2   5      602.87      671.45     26.04 o
 -14   2   5      174.68      132.49     12.70 o
 -12   2   5      195.90      216.34     12.67 o
 -10   2   5       13.12        3.73      6.70 o
  -8   2   5     1319.27     1279.97     20.59 o
  -6   2   5     3065.78     3057.64     28.02 o
  -4   2   5     6993.53     7155.31     54.36 o
  -2   2   5     4602.67     4289.49     29.52 o
   0   2   5     3668.39     4007.13     33.02 o
   2   2   5      804.03      822.43     12.22 o
   4   2   5     1300.96     1292.21     19.13 o
   6   2   5    14966.64    16175.88    120.51 o
   8   2   5     5264.26     5290.78     51.95 o
  10   2   5      238.88      300.99     15.23 o
  12   2   5      365.21      366.20     17.51 o
  14   2   5      232.51      154.63     15.31 o
  16   2   5       49.90        7.96     17.57 o
  18   2   5       78.30       76.08     18.43 o
  20   2   5        4.25        5.58     17.45 o
  22   2   5       67.09       73.39     23.62 o
  24   2   5        0.18      -24.60     24.60 o
 -25   3   5       39.78        7.91     28.78 o
 -23   3   5      164.85      159.09     36.35 o
 -21   3   5      167.58      198.14     25.02 o
 -19   3   5      290.33      295.94     22.53 o
 -17   3   5       10.87       13.83     12.10 o
 -15   3   5      297.99      329.04     18.62 o
 -13   3   5     1061.94     1075.25     24.21 o
 -11   3   5       95.91       93.30      8.55 o
  -9   3   5       27.56       22.41      6.10 o
  -7   3   5     4012.67     4052.82     43.00 o
  -5   3   5       83.15       90.02      6.79 o
  -3   3   5      684.86      764.00     18.45 o
  -1   3   5     5091.13     5414.89     41.05 o
   1   3   5       34.36       33.78      6.13 o
   3   3   5     5148.78     5601.96     51.61 o
   5   3   5      560.97      764.86     14.38 o
   7   3   5     1561.01     1583.11     23.85 o
   9   3   5       70.60       52.24     10.03 o
  11   3   5      498.81      619.17     22.76 o
  13   3   5       58.07       68.58     13.30 o
  15   3   5       33.05       29.04     15.50 o
  17   3   5       12.08        3.05     15.99 o
  19   3   5      259.37      241.68     24.63 o
  21   3   5       18.32       -9.42     24.37 o
  23   3   5        0.89       -2.91     27.77 o
 -26   4   5       59.89      120.87     38.97 o
 -24   4   5       31.16       27.49     26.93 o
 -22   4   5      257.41      292.93     35.37 o
 -20   4   5       14.90       14.11     19.27 o
 -18   4   5      182.85      216.13     25.33 o
 -16   4   5      413.65      352.49     23.44 o
 -14   4   5       41.64       29.60     10.86 o
 -12   4   5      774.06      676.33     24.98 o
 -10   4   5       87.75      141.03     12.66 o
  -8   4   5     3852.58     3862.58     43.72 o
  -6   4   5     2363.46     2447.99     30.35 o
  -4   4   5     2027.63     2124.88     25.67 o
  -2   4   5     2427.02     2516.18     30.48 o
   0   4   5     1083.63     1295.95     19.42 o
   2   4   5    13755.18    12536.90     95.48 o
   4   4   5     4026.79     3975.89     42.16 o
   6   4   5      561.72      670.92     19.82 o
   8   4   5       71.39       49.44      7.94 o
  10   4   5      664.02      580.48     22.97 o
  12   4   5       51.69       78.85     15.28 o
  14   4   5     2348.17     2072.92     40.36 o
  16   4   5        0.07      -17.34     17.34 o
  18   4   5        5.00       -6.04     18.87 o
  20   4   5      117.18       50.73     23.76 o
  22   4   5       12.65       -3.17     21.25 o
 -25   5   5       11.48      -34.29     34.29 o
 -23   5   5       64.20       46.90     40.59 o
 -21   5   5        0.16      -23.44     23.44 o
 -19   5   5      503.18      573.17     32.40 o
 -17   5   5      333.79      330.58     26.97 o
 -15   5   5      197.95      291.03     22.29 o
 -13   5   5      617.50      643.97     28.75 o
 -11   5   5      173.60      159.76     15.07 o
  -9   5   5      316.12      237.13     13.79 o
  -7   5   5       15.19        6.57      8.78 o
  -5   5   5     1082.48     1203.57     31.71 o
  -3   5   5      385.96      374.98     12.54 o
  -1   5   5     1796.40     1917.02     28.85 o
   1   5   5      126.79      162.53      9.61 o
   3   5   5     2114.41     2203.55     31.77 o
   5   5   5     2006.12     2241.23     33.49 o
   7   5   5      307.31      343.22     16.71 o
   9   5   5     1561.10     1509.12     31.56 o
  11   5   5       29.29       83.79     14.78 o
  13   5   5      476.31      433.62     27.15 o
  15   5   5       30.04        7.39     18.93 o
  17   5   5        4.73        5.25     19.98 o
  19   5   5       76.70       55.26     24.44 o
  21   5   5       77.14       36.60     26.87 o
 -22   6   5        0.98       28.49     35.54 o
 -20   6   5      182.97      167.90     29.26 o
 -18   6   5     1637.41     1782.22     69.85 o
 -16   6   5      188.63      270.72     26.88 o
 -14   6   5     1222.84     1350.58     35.56 o
 -12   6   5      384.34      392.36     20.20 o
 -10   6   5      102.24      109.06     14.18 o
  -8   6   5        5.22        3.28     10.48 o
  -6   6   5      150.51      186.68     14.14 o
  -4   6   5      918.55      934.46     25.88 o
  -2   6   5      203.06      234.49     14.12 o
   0   6   5      631.03      643.29     23.31 o
   2   6   5     9874.28     8939.53     80.96 o
   4   6   5     1580.46     1435.27     29.22 o
   6   6   5     2781.90     2580.15     37.76 o
   8   6   5      517.32      589.59     23.05 o
  10   6   5      765.77      839.25     30.31 o
  12   6   5      800.83      809.89     32.81 o
  14   6   5      254.03      292.02     25.93 o
  16   6   5       32.50        5.34     19.39 o
  18   6   5       21.71       14.45     21.57 o
  20   6   5       31.79       22.32     27.80 o
 -21   7   5        5.29      -28.79     28.79 o
 -19   7   5       25.75       12.44     31.95 o
 -17   7   5        0.13        1.52     23.28 o
 -15   7   5      561.95      617.62     36.76 o
 -13   7   5       11.10       77.82     18.24 o
 -11   7   5       90.71       84.01     16.33 o
  -9   7   5      348.24      335.80     20.95 o
  -7   7   5      105.44      115.28     14.98 o
  -5   7   5      104.90       69.76     13.55 o
  -3   7   5     2434.70     2339.46     40.89 o
  -1   7   5      288.20      340.49     19.42 o
   1   7   5       40.21      129.70     15.28 o
   3   7   5      405.55      437.70     21.65 o
   5   7   5      803.38      882.14     28.22 o
   7   7   5      282.82      288.08     21.02 o
   9   7   5      171.92      191.06     19.83 o
  11   7   5       25.73       13.88     15.98 o
  13   7   5      129.96      118.35     23.67 o
  15   7   5      189.75      186.19     30.41 o
  17   7   5       39.49       35.98     24.73 o
 -18   8   5        0.15       -7.21     24.67 o
 -16   8   5      232.04      230.84     30.35 o
 -14   8   5      101.38      114.38     22.29 o
 -12   8   5        4.16       80.99     20.95 o
 -10   8   5      246.85      186.81     23.06 o
  -8   8   5      231.15      230.97     24.30 o
  -6   8   5        0.26        4.05     15.18 o
  -4   8   5       18.97        5.88     15.34 o
  -2   8   5        3.42        9.26     14.65 o
   0   8   5       12.80      -14.83     15.80 o
   2   8   5       23.91       26.95     16.47 o
   4   8   5       80.68       50.02     16.49 o
   6   8   5      252.65      307.74     24.58 o
   8   8   5      429.86      391.87     25.84 o
  10   8   5       10.84      -18.33     18.33 o
  12   8   5      276.29      314.39     29.33 o
  14   8   5      115.27      142.67     30.81 o
  16   8   5        8.47      -23.29     28.17 o
 -15   9   5      234.34      214.91     32.46 o
 -13   9   5      285.03      287.80     31.64 o
 -11   9   5       13.51       22.85     23.46 o
  -9   9   5       23.87       23.38     24.73 o
  -7   9   5       40.04       35.30     24.78 o
  -5   9   5      179.02      233.61     30.79 o
  -3   9   5      158.70      195.19     27.42 o
  -1   9   5      150.83      178.35     39.54 o
   1   9   5      354.67      356.00     29.35 o
   3   9   5       86.86       64.71     20.88 o
   5   9   5      476.84      461.25     32.15 o
   7   9   5       11.71       24.18     21.96 o
   9   9   5       22.20       47.22     25.69 o
  11   9   5       22.75       28.19     23.75 o
  13   9   5       18.25       54.35     25.85 o
 -12  10   5      250.33      277.26     36.21 o
 -10  10   5       10.19      -22.97     22.97 o
  -8  10   5       15.33       -5.41     28.30 o
  -6  10   5      103.26      139.76     31.69 o
  -4  10   5       53.39       92.47     31.28 o
  -2  10   5      123.12      103.88     30.52 o
   0  10   5      196.04      252.34     34.79 o
   2  10   5       29.91       23.61     28.05 o
   4  10   5       76.42       97.64     27.71 o
   6  10   5        0.85       22.60     27.10 o
   8  10   5       71.19       34.22     26.19 o
 -28   0   6       80.22       -8.85     57.25 o
 -26   0   6       95.91       15.63     29.83 o
 -24   0   6       33.93       31.46     26.60 o
 -22   0   6      349.07      287.33     32.20 o
 -20   0   6      806.77      914.39     46.17 o
 -18   0   6     2981.18     3108.03     68.31 o
 -16   0   6     8619.36     8516.55    119.59 o
 -14   0   6      306.81      249.00     20.38 o
 -12   0   6     2440.88     2099.11     43.48 o
 -10   0   6     2222.88     2456.01     42.80 o
  -8   0   6    19103.45    18872.79    165.37 o
  -6   0   6   313638.50   311874.06   2998.98 o
  -4   0   6    86359.23    86829.30    905.47 o
  -2   0   6   109047.47   109251.03    876.82 o
   0   0   6     9367.79     8385.04     61.81 o
   2   0   6     1439.91     1380.11     19.40 o
   4   0   6    12847.68    12659.65    125.40 o
   6   0   6     2169.67     1892.36     36.85 o
   8   0   6      481.35      534.71     13.17 o
  10   0   6      303.10      206.97     14.42 o
  12   0   6      114.75      168.51     16.31 o
  14   0   6     5850.12     5707.03     97.33 o
  16   0   6     1357.72     1197.52     55.95 o
  18   0   6     1956.40     1864.12     80.30 o
  20   0   6      108.97       59.67     28.54 o
  22   0   6        1.11       13.39     28.84 o
  24   0   6       38.28      -14.07     32.07 o
 -27   1   6       59.83       12.88     33.77 o
 -25   1   6      138.54      137.02     24.56 o
 -23   1   6       36.70       45.67     17.70 o
 -21   1   6      487.42      505.94     26.38 o
 -19   1   6     2854.22     2625.78     45.69 o
 -17   1   6       65.39      100.89     14.76 o
 -15   1   6     6281.56     6241.64     73.97 o
 -13   1   6      774.22      827.56     21.68 o
 -11   1   6      480.95      679.10     17.56 o
  -9   1   6     6653.52     7655.77     62.00 o
  -7   1   6     3099.26     2975.07     26.29 o
  -5   1   6      317.13      298.56      8.04 o
  -3   1   6     9179.36     9283.19     56.42 o
  -1   1   6    22035.86    21922.29    120.04 o
   1   1   6        6.20       46.18      3.43 o
   3   1   6     4963.56     4878.06     36.99 o
   5   1   6     8810.39     8867.88     70.78 o
   7   1   6      561.77      710.58     14.53 o
   9   1   6      390.98      338.74     12.35 o
  11   1   6      330.05      419.66     14.85 o
  13   1   6     1873.13     1892.29     29.98 o
  15   1   6     1468.85     1396.58     34.40 o
  17   1   6      222.20      317.74     23.41 o
  19   1   6       97.42       75.22     18.05 o
  21   1   6      344.42      421.82     34.82 o
  23   1   6       59.05       65.22     25.62 o
 -26   2   6      329.69      365.64     41.38 o
 -24   2   6       23.02       37.17     19.83 o
 -22   2   6     1430.73     1482.92     46.90 o
 -20   2   6     2115.51     2162.81     45.39 o
 -18   2   6     3831.90     4069.73     59.24 o
 -16   2   6     1432.53     1260.92     30.28 o
 -14   2   6     2585.32     2632.24     46.99 o
 -12   2   6     1428.55     1293.79     25.73 o
 -10   2   6     2223.65     2261.88     31.25 o
  -8   2   6        1.67       10.65      5.19 o
  -6   2   6    12279.36    12029.00     86.17 o
  -4   2   6     3386.39     2752.68     24.96 o
  -2   2   6     1818.72     1662.81     18.57 o
   0   2   6      445.94      325.14      8.57 o
   2   2   6     5187.87     5544.27     44.48 o
   4   2   6       76.50       77.95      5.92 o
   6   2   6     1344.98     1698.59     22.70 o
   8   2   6      162.75      207.42     11.40 o
  10   2   6    10252.87     9728.37     85.63 o
  12   2   6     2724.23     2872.99     40.41 o
  14   2   6      209.80      203.37     18.13 o
  16   2   6      188.74      156.58     19.07 o
  18   2   6      208.20      178.19     21.50 o
  20   2   6      462.55      537.51     32.66 o
  22   2   6       14.92      -10.82     19.19 o
 -27   3   6        0.46      -30.85     30.85 o
 -25   3   6      209.40      280.78     39.83 o
 -23   3   6      733.37      751.97     39.41 o
 -21   3   6       74.46       93.63     21.75 o
 -19   3   6     1780.11     1796.87     40.65 o
 -17   3   6      812.84      836.45     29.97 o
 -15   3   6      102.76      143.48     14.82 o
 -13   3   6     4248.06     4523.36     54.71 o
 -11   3   6     1364.07     1633.85     26.76 o
  -9   3   6     2724.00     2698.73     32.77 o
  -7   3   6      604.05      702.15     17.21 o
  -5   3   6     5675.45     5782.56     45.32 o
  -3   3   6      284.87      289.49      9.43 o
  -1   3   6     3778.92     3433.31     29.48 o
   1   3   6    15866.88    17390.35    109.94 o
   3   3   6    31881.74    31387.48    218.98 o
   5   3   6      627.59      507.88     12.99 o
   7   3   6     1995.73     2038.69     28.82 o
   9   3   6      677.87      646.86     22.01 o
  11   3   6     2853.76     2938.32     43.64 o
  13   3   6     6520.92     6427.92     73.60 o
  15   3   6       11.01      -12.14     13.93 o
  17   3   6      261.60      370.10     26.37 o
  19   3   6       34.20       -7.29     16.85 o
  21   3   6        7.98      -23.56     23.56 o
  23   3   6       10.59      -22.39     22.39 o
 -26   4   6      339.60      423.78     63.42 o
 -24   4   6       18.38      -26.35     26.35 o
 -22   4   6     1008.66     1108.80     55.18 o
 -20   4   6      565.01      622.86     34.06 o
 -18   4   6      693.22      673.64     32.64 o
 -16   4   6      565.70      497.01     25.98 o
 -14   4   6     1862.24     1853.28     37.69 o
 -12   4   6      179.26      157.96     15.45 o
 -10   4   6       57.27       62.93     11.32 o
  -8   4   6        0.73       23.44      8.42 o
  -6   4   6      422.68      628.99     16.76 o
  -4   4   6     3603.82     3742.84     38.89 o
  -2   4   6        0.31       45.32     10.62 o
   0   4   6      524.81      549.49     13.87 o
   2   4   6     3798.89     3659.50     39.17 o
   4   4   6      593.47      597.40     17.28 o
   6   4   6     1932.68     1871.42     28.53 o
   8   4   6     1179.45     1284.51     22.73 o
  10   4   6     8766.52     8232.51    102.62 o
  12   4   6     3853.91     3652.26     52.93 o
  14   4   6       57.22       70.55     18.31 o
  16   4   6      919.38      808.73     35.06 o
  18   4   6       19.08      -18.77     20.76 o
  20   4   6      183.20      213.91     32.12 o
  22   4   6       16.46       13.16     24.41 o
 -25   5   6       51.20       56.32     34.41 o
 -23   5   6      128.76       67.49     54.83 o
 -21   5   6      318.87      370.92     36.22 o
 -19   5   6     1806.55     1983.94     59.19 o
 -17   5   6      630.87      685.11     32.14 o
 -15   5   6     1450.13     1476.40     48.39 o
 -13   5   6       98.35      120.29     16.55 o
 -11   5   6      793.58      810.93     23.56 o
  -9   5   6      202.06      266.42     14.67 o
  -7   5   6      631.76      622.72     20.29 o
  -5   5   6     3479.78     3235.86     39.80 o
  -3   5   6     1393.81     1131.12     21.84 o
  -1   5   6     2180.50     1803.35     26.21 o
   1   5   6     6295.49     6437.26     60.49 o
   3   5   6      540.39      504.66     18.23 o
   5   5   6     1862.30     1969.98     31.96 o
   7   5   6        1.23       16.49     11.54 o
   9   5   6      594.26      653.34     29.78 o
  11   5   6       45.27       28.09     13.59 o
  13   5   6      578.83      609.72     27.19 o
  15   5   6      161.33      171.10     27.06 o
  17   5   6       20.33       -4.02     21.01 o
  19   5   6       31.99       -9.25     23.35 o
  21   5   6       27.99        1.34     30.48 o
 -22   6   6      336.38      335.46     50.28 o
 -20   6   6      300.12      424.24     45.72 o
 -18   6   6      200.49      177.93     29.55 o
 -16   6   6       14.69       75.80     21.95 o
 -14   6   6      649.73      656.35     25.85 o
 -12   6   6      371.95      348.07     19.40 o
 -10   6   6        0.12        6.08     11.27 o
  -8   6   6     2532.48     2277.45     36.77 o
  -6   6   6      343.36      269.78     16.36 o
  -4   6   6     2966.32     3048.99     50.66 o
  -2   6   6     3775.79     3644.97     45.47 o
   0   6   6     3985.70     3984.39     61.28 o
   2   6   6       56.60      125.96     13.21 o
   4   6   6     3960.54     3589.23     45.83 o
   6   6   6     2095.75     2189.60     35.58 o
   8   6   6     1776.91     1715.28     38.16 o
  10   6   6     1004.82     1076.16     38.30 o
  12   6   6      105.71      110.35     19.75 o
  14   6   6      773.97      829.86     42.18 o
  16   6   6       26.98      -22.97     22.97 o
  18   6   6       98.95       80.74     26.99 o
  20   6   6        2.50       23.22     58.28 o
 -21   7   6        6.65       18.16     27.42 o
 -19   7   6       13.68      -23.08     23.08 o
 -17   7   6       77.61       65.22     26.03 o
 -15   7   6      730.10      858.04     50.17 o
 -13   7   6       27.14       50.83     18.56 o
 -11   7   6      771.12      839.38     30.77 o
  -9   7   6      433.68      461.36     24.73 o
  -7   7   6       49.32       64.42     13.60 o
  -5   7   6      402.06      367.20     19.96 o
  -3   7   6      738.49      651.26     26.37 o
  -1   7   6     2751.59     2379.70     42.75 o
   1   7   6     1092.23      943.70     27.54 o
   3   7   6      638.93      630.34     24.90 o
   5   7   6      495.14      419.32     22.08 o
   7   7   6      529.55      530.32     24.89 o
   9   7   6      495.46      508.98     26.17 o
  11   7   6      165.51      148.45     19.69 o
  13   7   6      583.01      730.22     39.80 o
  15   7   6      165.87      187.90     29.44 o
  17   7   6      292.94      284.85     35.10 o
 -18   8   6       15.96       51.14     29.89 o
 -16   8   6       49.24       88.43     27.54 o
 -14   8   6      415.89      442.23     32.37 o
 -12   8   6      548.50      515.13     32.80 o
 -10   8   6      163.30      202.87     31.52 o
  -8   8   6       11.09       25.40     19.42 o
  -6   8   6       13.62      -27.65     28.78 o
  -4   8   6      552.82      663.84     30.76 o
  -2   8   6      145.20      119.17     18.70 o
   0   8   6      322.76      334.42     22.82 o
   2   8   6      309.38      323.21     23.18 o
   4   8   6       98.98       63.23     16.38 o
   6   8   6      930.83     1004.94     38.64 o
   8   8   6        5.24        1.79     19.16 o
  10   8   6       71.77       64.40     21.24 o
  12   8   6       10.78      -14.69     20.17 o
  14   8   6      184.94      165.70     31.79 o
 -15   9   6      203.68      233.40     48.65 o
 -13   9   6        0.25       27.92     23.39 o
 -11   9   6      274.94      224.88     31.18 o
  -9   9   6       28.55       30.47     24.29 o
  -7   9   6      160.28      126.49     27.52 o
  -5   9   6      102.20      106.23     27.32 o
  -3   9   6       27.06       25.80     22.95 o
  -1   9   6      305.52      382.82     40.12 o
   1   9   6       10.41       16.39     20.67 o
   3   9   6     1113.25     1237.87     47.83 o
   5   9   6      832.08      855.04     41.58 o
   7   9   6      129.95      132.28     26.08 o
   9   9   6      364.98      408.23     37.13 o
  11   9   6       37.49       46.40     29.63 o
 -12  10   6      328.70      398.10     39.80 o
 -10  10   6        0.11        0.97     26.32 o
  -8  10   6       45.29       13.28     32.02 o
  -6  10   6        6.45       47.77     27.87 o
  -4  10   6      134.47      213.48     31.70 o
  -2  10   6       62.45      109.84     34.36 o
   0  10   6       24.26       36.35     26.42 o
   2  10   6      175.56      216.49     33.69 o
   4  10   6       53.17       52.15     31.19 o
   6  10   6      334.29      370.18     38.56 o
   8  10   6       52.49       91.73     34.64 o
 -27   1   7        0.04      -28.27     28.27 o
 -25   1   7        1.06      -16.26     16.26 o
 -23   1   7        0.08       -6.62     15.33 o
 -21   1   7      130.89      153.64     18.90 o
 -19   1   7        5.11       49.49     14.31 o
 -17   1   7       78.04       66.55     13.28 o
 -15   1   7        1.54       19.49     10.40 o
 -13   1   7      129.71      175.40     13.76 o
 -11   1   7    12307.73    12451.46    106.66 o
  -9   1   7     1581.33     1899.53     24.49 o
  -7   1   7     5343.24     5647.03     44.99 o
  -5   1   7     4356.52     5065.27     38.31 o
  -3   1   7     2417.05     2346.98     19.21 o
  -1   1   7    12053.02    12238.56     69.64 o
   1   1   7      821.12      767.19      9.68 o
   3   1   7     1147.26     1395.35     16.55 o
   5   1   7     7200.43     7493.75     62.40 o
   7   1   7      530.24      589.25     15.13 o
   9   1   7     1224.17     1492.15     22.22 o
  11   1   7      382.63      350.01     12.06 o
  13   1   7      443.52      418.60     21.50 o
  15   1   7      144.67      137.73     17.71 o
  17   1   7      636.82      569.44     28.73 o
  19   1   7      197.28      210.54     23.03 o
  21   1   7       72.92       81.68     22.50 o
  23   1   7       77.61       83.65     26.03 o
 -26   2   7       10.37       -2.23     31.32 o
 -24   2   7        1.67        3.99     23.13 o
 -22   2   7      259.91      313.68     23.63 o
 -20   2   7       33.62       38.02     19.50 o
 -18   2   7      279.07      240.76     19.87 o
 -16   2   7       76.64       38.62     12.27 o
 -14   2   7      357.59      404.26     18.30 o
 -12   2   7        4.14       -0.33      7.40 o
 -10   2   7       64.81       59.75      9.33 o
  -8   2   7     3401.97     3608.01     34.81 o
  -6   2   7     1590.25     1409.20     18.22 o
  -4   2   7     9037.56     8762.46     65.48 o
  -2   2   7       62.29       86.19      4.94 o
   0   2   7      365.25      322.22      8.21 o
   2   2   7        9.59       42.15      5.27 o
   4   2   7       38.78       11.22      5.35 o
   6   2   7        6.75       17.40      6.30 o
   8   2   7       26.96       15.89      6.81 o
  10   2   7       62.79      104.64     11.14 o
  12   2   7     2406.32     2469.06     37.59 o
  14   2   7     2296.43     2063.58     40.45 o
  16   2   7      230.98      158.82     19.59 o
  18   2   7      201.47      182.19     22.81 o
  20   2   7       71.05       80.49     21.97 o
  22   2   7       66.44       41.31     24.84 o
 -27   3   7        1.74        3.38     33.09 o
 -25   3   7       29.86       23.61     25.81 o
 -23   3   7       72.74       23.22     34.10 o
 -21   3   7      121.30      124.19     22.32 o
 -19   3   7      757.76      778.07     31.47 o
 -17   3   7        8.40       48.94     15.95 o
 -15   3   7      328.31      343.23     19.30 o
 -13   3   7       60.47       63.03     12.83 o
 -11   3   7     1763.66     1726.47     28.76 o
  -9   3   7     1238.60     1431.19     22.40 o
  -7   3   7     7137.76     7189.50     56.55 o
  -5   3   7     6646.44     6422.71     49.22 o
  -3   3   7     4860.71     4555.86     37.52 o
  -1   3   7      344.92      437.13     10.81 o
   1   3   7       27.10       73.89      6.12 o
   3   3   7      429.23      393.48     13.70 o
   5   3   7       19.11        7.87      4.73 o
   7   3   7       86.37      163.57     10.52 o
   9   3   7      164.77      248.93     15.13 o
  11   3   7      655.17      756.58     23.32 o
  13   3   7        7.85       37.96     15.66 o
  15   3   7      287.36      270.88     22.67 o
  17   3   7      834.50      781.15     41.05 o
  19   3   7       27.25       -1.58     18.53 o
  21   3   7       31.14        5.33     22.73 o
 -26   4   7        0.60      -29.41     29.41 o
 -24   4   7       38.33      -12.36     24.95 o
 -22   4   7       22.32       -0.47     30.07 o
 -20   4   7      777.34      840.02     51.79 o
 -18   4   7      231.12      309.97     24.88 o
 -16   4   7       13.57        0.19     14.80 o
 -14   4   7       11.86       -8.82     13.73 o
 -12   4   7        0.14       -7.98     11.08 o
 -10   4   7      867.61      967.38     23.18 o
  -8   4   7      513.06      616.32     18.08 o
  -6   4   7     4466.10     4711.79     50.51 o
  -4   4   7     1862.42     1677.72     24.07 o
  -2   4   7      333.58      432.48     13.28 o
   0   4   7     4783.95     5006.68     45.47 o
   2   4   7     7115.56     6445.33     57.84 o
   4   4   7      364.86      297.80     13.66 o
   6   4   7      552.10      489.85     17.51 o
   8   4   7        7.13       17.80     10.17 o
  10   4   7      681.99      640.24     24.29 o
  12   4   7       41.70       38.21     14.21 o
  14   4   7      168.17      152.71     20.14 o
  16   4   7        0.00       -5.22     14.91 o
  18   4   7       39.37      -19.22     19.22 o
  20   4   7       81.67       55.30     23.22 o
  22   4   7       12.44      -32.15     32.15 o
 -25   5   7        0.09       -1.21     30.78 o
 -23   5   7       26.25        9.65     34.10 o
 -21   5   7        7.03       38.82     27.23 o
 -19   5   7        1.68       54.39     25.93 o
 -17   5   7      604.37      522.81     32.27 o
 -15   5   7      416.08      495.12     30.17 o
 -13   5   7      290.32      273.74     18.30 o
 -11   5   7      578.44      603.10     20.94 o
  -9   5   7       23.30       16.39     10.60 o
  -7   5   7      608.89      699.71     21.93 o
  -5   5   7      106.57      140.42     10.45 o
  -3   5   7      161.84      187.25     12.12 o
  -1   5   7     6448.88     6716.64     59.80 o
   1   5   7     4503.19     4911.82     56.91 o
   3   5   7      170.35      160.34     13.25 o
   5   5   7      153.20      106.87     12.25 o
   7   5   7       14.77        7.85     11.24 o
   9   5   7      384.46      413.21     20.93 o
  11   5   7     1745.61     1821.55     38.59 o
  13   5   7      536.54      555.56     29.27 o
  15   5   7      225.04      161.00     24.69 o
  17   5   7        0.01      -18.22     18.22 o
  19   5   7       56.27       30.75     22.80 o
 -22   6   7        2.37      -27.03     27.03 o
 -20   6   7      137.44      206.51     33.04 o
 -18   6   7      119.99      146.81     26.05 o
 -16   6   7      130.45      193.71     26.73 o
 -14   6   7        6.07        5.15     21.59 o
 -12   6   7      920.78      877.46     27.14 o
 -10   6   7      119.95      111.97     13.59 o
  -8   6   7      355.31      442.04     21.03 o
  -6   6   7      384.74      375.10     19.69 o
  -4   6   7       45.24       47.97     10.58 o
  -2   6   7      100.02       87.85     14.92 o
   0   6   7       11.78       68.75     12.36 o
   2   6   7       53.28       25.23     12.07 o
   4   6   7     6599.94     6048.12     63.93 o
   6   6   7     2490.21     2491.00     38.06 o
   8   6   7     3134.29     2842.15     42.85 o
  10   6   7      675.66      587.24     26.30 o
  12   6   7       26.79      -17.72     17.72 o
  14   6   7      254.82      259.24     26.47 o
  16   6   7      128.94       61.84     26.06 o
  18   6   7        1.63      -24.93     24.93 o
 -21   7   7       21.96       17.59     29.17 o
 -19   7   7      104.43       62.55     27.61 o
 -17   7   7       11.06       18.93     23.08 o
 -15   7   7       98.31      116.66     23.09 o
 -13   7   7      143.77      213.22     25.48 o
 -11   7   7      126.12      113.63     22.30 o
  -9   7   7       40.15       47.55     15.03 o
  -7   7   7     2650.72     2639.22     53.31 o
  -5   7   7     1117.73     1207.51     31.45 o
  -3   7   7        0.76        4.08     14.00 o
  -1   7   7     1138.14     1165.04     30.71 o
   1   7   7     1229.34     1307.89     31.70 o
   3   7   7      122.93      102.63     15.37 o
   5   7   7      986.13      953.57     30.13 o
   7   7   7      555.72      623.76     27.93 o
   9   7   7       13.51       -5.49     15.25 o
  11   7   7      441.06      454.67     31.37 o
  13   7   7      244.17      308.52     30.49 o
  15   7   7       27.93       42.68     28.03 o
  17   7   7      164.40       98.63     31.31 o
 -18   8   7       69.84       12.86     26.33 o
 -16   8   7       37.80       37.53     28.31 o
 -14   8   7      300.64      384.44     40.02 o
 -12   8   7       39.10       16.77     22.74 o
 -10   8   7      587.95      613.96     37.81 o
  -8   8   7      335.51      360.24     33.98 o
  -6   8   7       25.40       -3.38     19.03 o
  -4   8   7      137.15      145.02     22.62 o
  -2   8   7        7.04      -17.43     17.43 o
   0   8   7        3.52      -18.91     18.91 o
   2   8   7      117.42       37.58     20.81 o
   4   8   7     1267.56     1143.75     38.47 o
   6   8   7      526.26      500.30     30.57 o
   8   8   7       14.38       41.34     19.34 o
  10   8   7        0.14       10.84     20.67 o
  12   8   7        4.17       22.51     21.55 o
  14   8   7       96.31       59.20     26.84 o
 -15   9   7        0.12       -3.92     26.71 o
 -13   9   7       50.52      136.00     30.21 o
 -11   9   7      212.46      174.17     29.22 o
  -9   9   7       44.65       62.61     25.97 o
  -7   9   7       90.22       72.80     31.52 o
  -5   9   7       41.44       26.17     23.82 o
  -3   9   7      334.42      394.85     34.84 o
  -1   9   7       97.03       54.17     22.81 o
   1   9   7        4.57      -12.62     21.29 o
   3   9   7       63.73      102.97     23.18 o
   5   9   7       96.73       84.36     26.59 o
   7   9   7      279.77      344.08     31.43 o
   9   9   7        5.99       18.16     22.70 o
  11   9   7      107.13      117.03     26.87 o
 -12  10   7       14.17       68.76     29.56 o
 -10  10   7      241.45      248.38     35.25 o
  -8  10   7       27.05       -2.55     28.95 o
  -6  10   7      185.68      193.19     34.32 o
  -4  10   7      215.06      238.61     33.89 o
  -2  10   7       24.21       99.20     30.26 o
   0  10   7      192.36      185.67     31.34 o
   2  10   7       26.22       49.75     28.25 o
   4  10   7       46.12       85.36     29.91 o
   6  10   7       15.72       -5.04     28.70 o
 -28   0   8      138.10       56.54     84.19 o
 -26   0   8        2.70      -33.02     33.02 o
 -24   0   8       18.13      -20.88     20.88 o
 -22   0   8      387.21      363.45     33.23 o
 -20   0   8     2025.24     1819.67     71.40 o
 -18   0   8        0.80      -12.60     17.80 o
 -16   0   8    11496.20    11750.30    151.19 o
 -14   0   8     3297.44     3291.09     59.77 o
 -12   0   8    25984.49    25761.45    275.20 o
 -10   0   8     1857.48     1995.12     31.83 o
  -8   0   8      449.38      477.36     14.46 o
  -6   0   8      200.88      164.65      9.13 o
  -4   0   8   162391.53   163496.88   1418.30 o
  -2   0   8    15450.25    15080.37    117.85 o
   0   0   8        4.62       -0.82      3.72 o
   2   0   8      251.72      152.86      8.35 o
   4   0   8     6551.62     6974.86     87.08 o
   6   0   8     5766.56     6654.42     88.79 o
   8   0   8      734.82      639.49     26.91 o
  10   0   8      288.43      321.83     23.69 o
  12   0   8     2980.93     2997.08     64.93 o
  14   0   8     4390.42     4667.69    111.47 o
  16   0   8       42.06       38.04     25.47 o
  18   0   8      111.96       99.53     27.13 o
  20   0   8      244.27      305.91     36.31 o
  22   0   8      599.56      749.21     54.79 o
 -27   1   8       16.73       26.02     42.11 o
 -25   1   8        0.43      -17.59     17.59 o
 -23   1   8      750.43      804.94     33.45 o
 -21   1   8      458.48      525.20     26.10 o
 -19   1   8     6552.58     6633.61     76.28 o
 -17   1   8     5694.46     5437.43     66.00 o
 -15   1   8     1074.55     1134.40     28.46 o
 -13   1   8     3316.21     3210.64     46.22 o
 -11   1   8     2582.35     3106.90     43.87 o
  -9   1   8     1571.19     1943.19     29.87 o
  -7   1   8    10958.12    11416.06     90.13 o
  -5   1   8     7197.01     7410.33     49.78 o
  -3   1   8      308.85      305.29      5.77 o
  -1   1   8       92.00       80.63      3.37 o
   1   1   8     1061.50     1317.99     14.81 o
   3   1   8      446.58      539.71     10.35 o
   5   1   8      347.17      301.09      9.27 o
   7   1   8     3608.28     3743.01     42.05 o
   9   1   8     1471.61     1395.69     24.69 o
  11   1   8       62.62       51.05      8.66 o
  13   1   8     1422.38     1447.32     33.81 o
  15   1   8      611.00      568.04     26.68 o
  17   1   8      765.42      738.53     31.78 o
  19   1   8      275.52      311.76     24.56 o
  21   1   8      147.13      104.53     22.44 o
  23   1   8       70.43       89.16     25.81 o
 -28   2   8       41.23       28.59     57.19 o
 -26   2   8      179.81      149.25     27.98 o
 -24   2   8      148.53      192.59     27.22 o
 -22   2   8       88.05       75.22     17.19 o
 -20   2   8     1392.91     1365.22     38.79 o
 -18   2   8     1345.27     1369.60     34.65 o
 -16   2   8     5168.61     5159.75     70.15 o
 -14   2   8      861.99      914.36     23.70 o
 -12   2   8     2282.81     2173.45     35.30 o
 -10   2   8     6393.94     6777.72     61.01 o
  -8   2   8     2263.47     2551.36     28.56 o
  -6   2   8     2044.24     1950.30     22.25 o
  -4   2   8     9071.37     9085.94     66.18 o
  -2   2   8    11316.81    10952.01     76.53 o
   0   2   8     3055.80     2565.25     30.60 o
   2   2   8    15121.85    15834.24    109.49 o
   4   2   8     2531.65     2664.28     28.36 o
   6   2   8     1030.16     1125.46     20.23 o
   8   2   8      841.58      851.40     17.72 o
  10   2   8       40.06       32.29     12.22 o
  12   2   8     4610.90     4443.04     65.34 o
  14   2   8      448.20      490.82     25.31 o
  16   2   8       41.49       37.96     15.93 o
  18   2   8       41.24       35.45     17.50 o
  20   2   8        2.10      -10.15     21.16 o
  22   2   8      192.56      198.08     41.56 o
 -27   3   8      407.62      392.33     56.21 o
 -25   3   8      144.81      129.79     28.38 o
 -23   3   8       14.06      -13.20     22.78 o
 -21   3   8      556.67      548.29     31.93 o
 -19   3   8      169.12      193.46     19.26 o
 -17   3   8     6757.07     6413.52     79.38 o
 -15   3   8      286.88      215.28     18.30 o
 -13   3   8     2089.87     2041.40     37.17 o
 -11   3   8       94.44      104.52     10.27 o
  -9   3   8     2082.32     2282.33     26.47 o
  -7   3   8     2953.70     3490.28     35.45 o
  -5   3   8     5679.44     5812.56     45.55 o
  -3   3   8     7028.37     6527.24     77.58 o
  -1   3   8    13877.57    14332.16    100.42 o
   1   3   8    16927.04    17565.65    116.44 o
   3   3   8      697.84      708.38     15.71 o
   5   3   8     5332.97     5139.93     44.17 o
   7   3   8        8.08        0.36      7.53 o
   9   3   8     8211.62     7998.46     75.60 o
  11   3   8     2926.92     2560.11     38.60 o
  13   3   8      771.11      818.62     28.96 o
  15   3   8     2156.35     2133.83     46.89 o
  17   3   8      236.62      224.11     25.22 o
  19   3   8       36.91       39.14     19.54 o
  21   3   8       25.52      -21.32     23.91 o
 -26   4   8      129.89       78.11     34.52 o
 -24   4   8      307.10      322.68     38.99 o
 -22   4   8        1.43      -20.83     20.83 o
 -20   4   8     2122.89     2296.77     65.12 o
 -18   4   8     1209.39     1339.29     39.95 o
 -16   4   8      600.36      569.39     28.16 o
 -14   4   8      617.94      704.76     28.71 o
 -12   4   8      898.57      966.42     27.45 o
 -10   4   8     3893.72     3972.00     47.91 o
  -8   4   8     1095.37     1205.27     23.59 o
  -6   4   8     3887.69     3466.41     33.60 o
  -4   4   8      448.85      514.28     13.78 o
  -2   4   8     3921.52     3996.96     36.07 o
   0   4   8       79.73       39.58      6.66 o
   2   4   8     1638.14     1737.13     27.02 o
   4   4   8      927.52      939.17     20.16 o
   6   4   8      243.52      264.94     14.77 o
   8   4   8     2869.62     2974.03     41.82 o
  10   4   8        1.76       14.90     13.83 o
  12   4   8     1296.08     1150.34     35.67 o
  14   4   8      191.39      131.87     19.78 o
  16   4   8      289.97      270.29     23.86 o
  18   4   8       93.62       76.68     22.87 o
  20   4   8       30.53       20.04     24.31 o
 -25   5   8       68.26       -8.12     39.07 o
 -23   5   8       13.83      -26.21     27.25 o
 -21   5   8      242.36      259.93     35.18 o
 -19   5   8        0.19        4.02     24.16 o
 -17   5   8      491.98      537.34     35.72 o
 -15   5   8       93.32      137.00     19.19 o
 -13   5   8        3.52        0.88     12.64 o
 -11   5   8      204.22      254.07     16.64 o
  -9   5   8      564.82      624.85     21.59 o
  -7   5   8        3.94       -8.86      8.86 o
  -5   5   8     4007.42     3817.88     42.77 o
  -3   5   8     1696.23     1734.01     27.47 o
  -1   5   8      326.92      254.50     12.33 o
   1   5   8     1488.90     1249.50     24.48 o
   3   5   8      250.15      235.72     15.17 o
   5   5   8     5953.14     5616.86     80.45 o
   7   5   8     2158.69     1917.42     33.16 o
   9   5   8      731.26      822.33     27.18 o
  11   5   8      264.56      230.06     19.06 o
  13   5   8     1265.78     1349.93     41.78 o
  15   5   8      358.90      392.54     30.10 o
  17   5   8        3.78        3.11     23.63 o
  19   5   8        1.78        3.11     27.61 o
 -24   6   8        3.65       -3.02     36.55 o
 -22   6   8       61.70       63.19     31.97 o
 -20   6   8      709.56      862.67     51.15 o
 -18   6   8      157.29      227.80     33.30 o
 -16   6   8     1284.43     1353.51     49.84 o
 -14   6   8      242.38      274.49     23.82 o
 -12   6   8      913.76      926.78     28.87 o
 -10   6   8     2076.77     1912.14     37.12 o
  -8   6   8      405.78      376.90     21.34 o
  -6   6   8     2060.82     1901.13     34.90 o
  -4   6   8       12.06      -11.67     11.67 o
  -2   6   8       67.69      111.35     13.34 o
   0   6   8      853.23      873.96     25.03 o
   2   6   8        8.10       25.75     12.21 o
   4   6   8        0.77      102.21     15.04 o
   6   6   8        9.78       72.63     13.12 o
   8   6   8     1160.30     1173.30     30.36 o
  10   6   8       37.51       75.39     17.09 o
  12   6   8      987.63      919.98     42.76 o
  14   6   8       23.96        0.42     21.86 o
  16   6   8       66.24       50.77     24.74 o
  18   6   8        2.88      -24.43     24.43 o
 -21   7   8      343.79      302.43     37.49 o
 -19   7   8      114.13      141.18     28.82 o
 -17   7   8        1.39      -28.59     28.59 o
 -15   7   8      699.95      770.30     39.31 o
 -13   7   8      507.47      608.44     36.58 o
 -11   7   8      140.72      114.04     21.50 o
  -9   7   8      166.26      185.58     21.16 o
  -7   7   8       51.72       77.67     17.25 o
  -5   7   8      865.26      813.95     29.71 o
  -3   7   8      661.11      773.65     28.60 o
  -1   7   8      189.45      186.98     16.51 o
   1   7   8      246.60      267.52     19.47 o
   3   7   8        6.77        7.73     15.48 o
   5   7   8      465.94      418.09     23.21 o
   7   7   8      294.71      268.09     24.46 o
   9   7   8      199.39      237.55     23.73 o
  11   7   8      115.14      112.46     21.57 o
  13   7   8       95.30      118.56     29.38 o
  15   7   8      163.48      159.93     31.64 o
  17   7   8        1.58       14.34     26.35 o
 -18   8   8        0.30      -12.82     26.01 o
 -16   8   8      171.08      165.47     32.92 o
 -14   8   8        0.97        8.57     24.01 o
 -12   8   8      722.38      699.74     41.05 o
 -10   8   8      275.83      221.12     28.46 o
  -8   8   8      151.89      130.66     23.69 o
  -6   8   8        8.40        1.22     17.62 o
  -4   8   8       26.87      -20.56     20.56 o
  -2   8   8      376.15      370.06     27.82 o
   0   8   8        9.53      -11.62     18.36 o
   2   8   8      323.87      369.04     29.27 o
   4   8   8      142.93      118.60     20.60 o
   6   8   8      986.50      951.78     39.77 o
   8   8   8      819.00      882.08     38.99 o
  10   8   8       11.19       17.11     21.22 o
  12   8   8      114.57       49.35     26.45 o
  14   8   8       56.74       59.07     28.44 o
 -15   9   8       24.36       -2.12     31.01 o
 -13   9   8      316.62      377.27     37.93 o
 -11   9   8       30.00       42.78     27.18 o
  -9   9   8       73.00       68.34     31.78 o
  -7   9   8      224.30      143.64     25.86 o
  -5   9   8       73.34       67.37     23.64 o
  -3   9   8      455.55      540.33     38.79 o
  -1   9   8       78.47       53.75     33.17 o
   1   9   8       97.26       93.54     24.40 o
   3   9   8      228.96      205.88     25.90 o
   5   9   8       75.63       70.81     27.44 o
   7   9   8       48.21       67.59     25.52 o
   9   9   8      167.85      198.57     34.67 o
  11   9   8      111.95      130.39     30.69 o
 -12  10   8      103.33      159.98     35.64 o
 -10  10   8       75.61       89.66     31.87 o
  -8  10   8        6.09        2.46     23.54 o
  -6  10   8      220.48      247.82     35.38 o
  -4  10   8        2.42      -15.39     27.45 o
  -2  10   8       46.82       57.57     27.80 o
   0  10   8      160.82      205.51     33.15 o
   2  10   8      165.00      129.87     29.59 o
   4  10   8       26.64       38.56     30.15 o
   6  10   8       92.26       39.27     29.16 o
 -27   1   9        8.72       21.95     32.23 o
 -25   1   9      112.18       86.69     24.05 o
 -23   1   9        2.14       19.56     16.69 o
 -21   1   9      175.08      160.21     18.18 o
 -19   1   9       28.08       80.47     14.33 o
 -17   1   9      211.60      262.38     17.05 o
 -15   1   9     1520.14     1516.27     31.61 o
 -13   1   9     2051.21     2143.06     34.76 o
 -11   1   9     5783.69     6192.30     57.27 o
  -9   1   9     9051.65     9799.11     73.62 o
  -7   1   9      711.85      829.50     14.03 o
  -5   1   9     5772.45     6060.80     41.78 o
  -3   1   9     1033.81     1157.99     17.49 o
  -1   1   9     4238.42     4164.40     31.92 o
   1   1   9     1034.99     1025.49     13.80 o
   3   1   9     3668.20     3899.11     34.13 o
   5   1   9      429.93      463.62     13.60 o
   7   1   9       85.62       63.10      6.82 o
   9   1   9       25.10       26.74     10.08 o
  11   1   9       13.56       42.82     12.40 o
  13   1   9     2397.00     2518.56     55.75 o
  15   1   9        0.18        1.77     14.82 o
  17   1   9        2.39       -0.01     16.00 o
  19   1   9       42.23       33.43     17.55 o
  21   1   9        0.00      -19.30     19.30 o
 -28   2   9       15.20      -37.34     37.34 o
 -26   2   9       46.82       89.80     42.34 o
 -24   2   9       86.84       58.42     23.13 o
 -22   2   9       25.99       -6.20     21.45 o
 -20   2   9       33.20       21.83     16.41 o
 -18   2   9       75.63      127.38     18.34 o
 -16   2   9     1179.07     1206.45     29.15 o
 -14   2   9     1532.01     1475.80     31.31 o
 -12   2   9       80.54       88.68     10.30 o
 -10   2   9     1271.36     1062.67     20.02 o
  -8   2   9     2428.70     2660.01     30.40 o
  -6   2   9     8603.84     8669.87     71.80 o
  -4   2   9      600.71      520.52      8.70 o
  -2   2   9      205.59      232.98      7.47 o
   0   2   9     2565.56     2644.34     26.19 o
   2   2   9     3384.38     3426.21     33.06 o
   4   2   9     2655.65     2721.27     30.16 o
   6   2   9       74.69      160.46     10.37 o
   8   2   9     1472.60     1522.18     25.28 o
  10   2   9      142.02       72.28     12.42 o
  12   2   9        5.36      -11.35     11.35 o
  14   2   9        4.54        1.12     13.88 o
  16   2   9      309.26      310.11     22.35 o
  18   2   9      152.91      142.35     27.11 o
  20   2   9       26.44        5.11     21.26 o
  22   2   9       39.02       19.58     22.44 o
 -27   3   9        0.20      -34.54     34.54 o
 -25   3   9        1.76       25.13     33.55 o
 -23   3   9       34.61       -5.77     30.07 o
 -21   3   9        2.80      -20.46     20.46 o
 -19   3   9      303.78      265.08     22.52 o
 -17   3   9      115.53      196.38     18.89 o
 -15   3   9        4.67      -12.37     12.37 o
 -13   3   9       14.65       30.22     11.56 o
 -11   3   9       91.07      100.24     11.68 o
  -9   3   9      107.88      173.01     11.10 o
  -7   3   9      194.93      161.93      9.11 o
  -5   3   9     2411.28     2562.55     26.75 o
  -3   3   9     1717.37     1582.20     25.46 o
  -1   3   9     1851.31     2192.72     24.93 o
   1   3   9     4565.88     5447.00     44.97 o
   3   3   9      405.69      423.16     13.72 o
   5   3   9      321.36      209.52     10.97 o
   7   3   9      189.56      198.21     13.16 o
   9   3   9      114.85      185.69     14.86 o
  11   3   9      793.46      856.72     28.10 o
  13   3   9      947.86     1039.14     34.72 o
  15   3   9       57.01       88.68     18.08 o
  17   3   9      105.60      124.68     23.87 o
  19   3   9       65.65       25.43     23.55 o
  21   3   9       52.08       24.16     24.91 o
 -26   4   9        7.25      -27.10     27.10 o
 -24   4   9       41.89       45.71     28.08 o
 -22   4   9        4.41      -19.75     26.13 o
 -20   4   9       47.94       81.78     24.13 o
 -18   4   9      435.39      518.85     31.14 o
 -16   4   9       16.48       19.13     14.51 o
 -14   4   9      505.13      492.68     24.38 o
 -12   4   9       10.92       43.39     12.35 o
 -10   4   9     1198.24     1078.65     15.59 o
  -8   4   9        1.34        4.48      4.44 o
  -6   4   9     6059.34     6104.37     50.42 o
  -4   4   9      192.62      200.29      9.96 o
  -2   4   9     1855.68     1733.12     23.63 o
   0   4   9     2284.85     2306.33     27.45 o
   2   4   9      235.03      236.38     13.74 o
   4   4   9      179.24      226.07     13.59 o
   6   4   9       34.40       52.50     10.79 o
   8   4   9      719.41      743.16     25.55 o
  10   4   9      141.48       92.72     14.78 o
  12   4   9       20.52      -16.35     16.96 o
  14   4   9      214.16      186.73     21.16 o
  16   4   9        8.82      -12.56     17.97 o
  18   4   9       47.41      -16.20     23.17 o
  20   4   9        5.24      -25.81     25.81 o
 -25   5   9        3.02       18.72     31.55 o
 -23   5   9       11.87      -28.66     28.66 o
 -21   5   9      116.48      107.81     31.53 o
 -19   5   9       77.77       64.36     23.37 o
 -17   5   9      608.62      699.27     40.73 o
 -15   5   9      877.29      979.42     36.15 o
 -13   5   9       54.06       45.94     14.38 o
 -11   5   9      118.66      107.80     16.75 o
  -9   5   9      392.25      364.68     17.67 o
  -7   5   9      595.25      602.97     21.10 o
  -5   5   9      209.48      172.31     11.39 o
  -3   5   9      127.76      134.68     11.32 o
  -1   5   9       13.20       -6.93      6.93 o
   1   5   9      111.59      168.55     12.91 o
   3   5   9     2745.67     2763.87     39.18 o
   5   5   9        7.38       72.38     12.11 o
   7   5   9     2626.81     2820.97     40.69 o
   9   5   9       64.35       41.01     13.50 o
  11   5   9        1.43       -9.80     14.28 o
  13   5   9      238.81      211.36     21.51 o
  15   5   9      159.37      171.00     27.40 o
  17   5   9        3.68      -21.76     21.76 o
  19   5   9       87.39       17.93     26.56 o
 -24   6   9      721.43      647.63     50.96 o
 -22   6   9       44.08      100.87     49.61 o
 -20   6   9      420.86      473.51     37.94 o
 -18   6   9      372.84      375.41     33.79 o
 -16   6   9        6.04       50.17     18.89 o
 -14   6   9      105.50      133.03     19.11 o
 -12   6   9        3.65       19.17     17.56 o
 -10   6   9       62.32       75.52     13.99 o
  -8   6   9      114.94      122.75     14.86 o
  -6   6   9       53.98       65.89     14.98 o
  -4   6   9      530.24      583.31     20.42 o
  -2   6   9      171.68      125.66     13.90 o
   0   6   9     1774.33     1586.74     31.06 o
   2   6   9     5280.29     4968.89     84.77 o
   4   6   9     1288.80     1179.25     29.18 o
   6   6   9        9.98       29.40     12.60 o
   8   6   9      482.75      448.30     21.92 o
  10   6   9      481.42      472.77     28.84 o
  12   6   9      457.09      452.77     45.68 o
  14   6   9       22.50      -20.70     20.70 o
  16   6   9      131.41      122.77     29.76 o
  18   6   9        9.31      -20.16     36.01 o
 -21   7   9       54.51       -6.75     29.86 o
 -19   7   9        9.36       -2.95     23.82 o
 -17   7   9       50.59        5.50     23.09 o
 -15   7   9       10.00       45.61     20.56 o
 -13   7   9       90.79      110.63     24.79 o
 -11   7   9       46.16       37.63     16.60 o
  -9   7   9      304.54      417.74     26.33 o
  -7   7   9       92.93       50.73     18.17 o
  -5   7   9      202.08      188.46     21.66 o
  -3   7   9      137.61      207.55     23.04 o
  -1   7   9     1130.08     1270.27     39.25 o
   1   7   9     1048.30     1078.26     34.92 o
   3   7   9      451.20      463.94     26.23 o
   5   7   9     1064.24      954.10     38.98 o
   7   7   9      120.33      121.19     22.92 o
   9   7   9       69.22       91.38     20.60 o
  11   7   9        9.25       25.48     20.86 o
  13   7   9      308.68      315.90     31.58 o
  15   7   9      333.26      344.42     36.28 o
 -18   8   9        2.09       -6.27     31.26 o
 -16   8   9        0.83       -5.56     27.80 o
 -14   8   9        3.25       24.35     25.42 o
 -12   8   9       29.90       36.51     23.39 o
 -10   8   9      243.69      234.31     29.69 o
  -8   8   9        0.67       15.08     19.99 o
  -6   8   9      714.63      758.79     42.48 o
  -4   8   9      114.11       91.26     24.77 o
  -2   8   9       78.82       81.87     20.69 o
   0   8   9       38.63       -9.62     18.61 o
   2   8   9      236.87      158.83     23.46 o
   4   8   9      499.69      396.51     26.44 o
   6   8   9      300.80      313.94     27.35 o
   8   8   9      173.74      101.74     23.86 o
  10   8   9       70.02       65.64     22.78 o
  12   8   9      117.65      102.01     29.42 o
  14   8   9       67.58       71.07     34.90 o
 -15   9   9       58.12       74.13     29.85 o
 -13   9   9        1.16      -22.72     22.85 o
 -11   9   9       85.51       92.70     29.39 o
  -9   9   9      188.03      188.62     27.80 o
  -7   9   9       56.29       41.05     24.17 o
  -5   9   9       92.02       50.94     23.53 o
  -3   9   9        6.63       -0.09     21.57 o
  -1   9   9       23.18        8.89     22.43 o
   1   9   9       13.05      -12.45     21.49 o
   3   9   9        0.56      -14.41     20.71 o
   5   9   9       30.51       11.56     26.98 o
   7   9   9       14.10       -4.74     31.04 o
   9   9   9       41.80       63.62     27.79 o
  11   9   9        2.95       57.32     42.38 o
 -12  10   9      354.47      337.82     60.14 o
 -10  10   9      376.90      399.16     40.32 o
  -8  10   9        0.21       21.38     27.57 o
  -6  10   9       78.14       99.78     30.64 o
  -4  10   9        1.44       16.41     27.42 o
  -2  10   9      218.46      279.14     36.34 o
   0  10   9       67.21       46.30     28.59 o
   2  10   9       11.30       29.24     28.74 o
   4  10   9        6.27      -11.30     22.91 o
   6  10   9      126.88      127.48     31.15 o
 -28   0  10      182.10      127.02     57.25 o
 -26   0  10       44.07      -12.47     34.76 o
 -24   0  10      196.67      206.75     54.61 o
 -22   0  10     1337.04     1320.37     58.59 o
 -20   0  10      446.17      481.59     34.20 o
 -18   0  10     5401.76     5076.75     87.80 o
 -16   0  10      152.18      199.08     21.92 o
 -14   0  10     7692.23     8226.28    109.70 o
 -12   0  10    22631.46    23332.04    278.34 o
 -10   0  10    33788.54    34056.07    309.82 o
  -8   0  10    99218.45   101518.01    968.47 o
  -6   0  10     9489.19     9759.76    177.74 o
  -4   0  10        0.95        6.71      3.49 o
  -2   0  10     1920.46     1873.59     24.11 o
   0   0  10     7058.90     7186.48     68.29 o
   2   0  10       90.95       61.72      7.81 o
   4   0  10     1917.63     1884.27     37.53 o
   6   0  10    11593.20    11780.81    141.71 o
   8   0  10      593.78      552.58     27.95 o
  10   0  10        5.40       -5.56     15.17 o
  12   0  10     5324.34     5417.78     94.19 o
  14   0  10     1144.52     1129.37     48.21 o
  16   0  10      373.00      448.96     40.44 o
  18   0  10      528.16      607.16     43.64 o
  20   0  10      181.03      136.71     53.39 o
  22   0  10      204.59      179.55     42.09 o
 -27   1  10      165.80      167.33     37.86 o
 -25   1  10       12.06      -21.43     21.43 o
 -23   1  10       14.76       28.45     18.00 o
 -21   1  10      630.50      589.18     26.82 o
 -19   1  10        9.79       -1.21     13.66 o
 -17   1  10     4346.09     4423.73     55.47 o
 -15   1  10     3526.36     3290.78     47.93 o
 -13   1  10       10.32       -8.49      8.49 o
 -11   1  10     5024.50     5637.07     55.18 o
  -9   1  10     1375.92     1621.71     19.95 o
  -7   1  10    11459.70    11504.44     84.70 o
  -5   1  10    17642.62    16850.65    117.91 o
  -3   1  10    24228.62    24230.95    179.26 o
  -1   1  10     1627.04     1455.01     16.51 o
   1   1  10     7284.54     7409.46     56.47 o
   3   1  10      135.31       68.27      5.93 o
   5   1  10     2661.31     2507.29     31.84 o
   7   1  10     2326.58     2249.10     35.22 o
   9   1  10      962.67     1009.52     26.61 o
  11   1  10    10819.35    10151.70     98.63 o
  13   1  10      339.18      407.48     22.89 o
  15   1  10     1501.56     1364.90     37.10 o
  17   1  10      271.25      280.40     23.77 o
  19   1  10       82.60       34.63     18.62 o
  21   1  10      182.99      213.79     31.43 o
 -28   2  10      448.70      537.52     66.53 o
 -26   2  10      494.24      597.01     49.05 o
 -24   2  10      100.14       95.66     27.22 o
 -22   2  10      101.98      162.28     22.91 o
 -20   2  10     1092.58     1106.65     35.83 o
 -18   2  10     2110.20     2029.51     45.86 o
 -16   2  10       65.62      146.85     16.00 o
 -14   2  10     3186.05     3156.25     46.18 o
 -12   2  10     1649.13     1540.54     30.44 o
 -10   2  10        3.54       -1.73      6.09 o
  -8   2  10     5111.68     5238.93     52.34 o
  -6   2  10      377.17      330.06      8.42 o
  -4   2  10      599.55      509.97      7.93 o
  -2   2  10       29.68       54.38      4.89 o
   0   2  10       73.32      190.99      7.89 o
   2   2  10      394.05      315.71     10.71 o
   4   2  10      450.87      553.26     14.08 o
   6   2  10     7903.05     7827.27     69.85 o
   8   2  10        6.34       12.33      7.68 o
  10   2  10     1963.82     1956.01     36.26 o
  12   2  10       83.42       75.63     14.65 o
  14   2  10     2217.24     2267.28     44.26 o
  16   2  10      185.69      220.80     20.83 o
  18   2  10        2.12       15.37     18.52 o
  20   2  10      286.30      340.92     32.94 o
 -27   3  10       21.51       27.86     53.13 o
 -25   3  10      167.15      164.81     38.33 o
 -23   3  10       97.71       17.05     24.36 o
 -21   3  10      492.39      475.17     36.26 o
 -19   3  10     1420.18     1457.54     43.36 o
 -17   3  10     1118.55     1107.23     33.49 o
 -15   3  10      320.98      295.37     19.54 o
 -13   3  10     1279.25     1202.83     28.47 o
 -11   3  10      555.94      582.71     21.97 o
  -9   3  10      829.24      907.29     16.96 o
  -7   3  10      805.70      733.92     15.07 o
  -5   3  10      987.06     1279.48     17.85 o
  -3   3  10    14468.54    15243.47    105.79 o
  -1   3  10     1228.90     1236.36     19.11 o
   1   3  10      825.51      833.33     14.73 o
   3   3  10       60.07       66.67      8.61 o
   5   3  10      956.37     1109.46     20.87 o
   7   3  10     8668.36     7846.21     76.78 o
   9   3  10     3167.94     3137.78     45.19 o
  11   3  10     3818.05     3646.52     52.24 o
  13   3  10      395.00      345.81     23.84 o
  15   3  10       85.75       92.90     20.37 o
  17   3  10      465.04      486.81     35.36 o
  19   3  10      206.89      191.38     27.80 o
  21   3  10      321.71      418.64     39.15 o
 -26   4  10       39.79      -39.36     39.36 o
 -24   4  10      126.76       32.89     28.21 o
 -22   4  10       40.74      -18.72     22.22 o
 -20   4  10       31.15       15.64     20.48 o
 -18   4  10      815.49      811.04     41.61 o
 -16   4  10        4.37       16.42     15.38 o
 -14   4  10      586.44      620.41     25.74 o
 -12   4  10      739.63      744.93     29.87 o
 -10   4  10        1.00       17.51      9.27 o
  -8   4  10     1062.39     1024.48     17.37 o
  -6   4  10        3.77       22.61      6.80 o
  -4   4  10     3864.56     3359.06     33.26 o
  -2   4  10      685.84      718.95     16.26 o
   0   4  10     5288.85     5172.54     43.38 o
   2   4  10      243.04      118.72      5.71 o
   4   4  10     7931.76     8138.47     74.68 o
   6   4  10     4435.24     4422.78     51.80 o
   8   4  10       15.30       74.37     15.23 o
  10   4  10     1350.79     1301.63     36.03 o
  12   4  10       21.30        2.02     17.20 o
  14   4  10      564.11      528.42     30.27 o
  16   4  10       78.85       90.74     23.43 o
  18   4  10        4.91       10.71     26.19 o
  20   4  10       63.63      102.31     32.24 o
 -25   5  10      199.79      160.69     46.52 o
 -23   5  10      187.32       79.95     40.49 o
 -21   5  10      852.28      944.07     53.99 o
 -19   5  10      522.20      490.18     37.86 o
 -17   5  10      906.60      868.62     46.70 o
 -15   5  10      526.89      525.37     31.24 o
 -13   5  10     2241.73     2446.23     50.15 o
 -11   5  10      665.01      667.05     23.61 o
  -9   5  10      139.27      122.46     13.05 o
  -7   5  10      114.94      144.15     12.55 o
  -5   5  10      190.77      188.62     12.23 o
  -3   5  10      104.38       99.24     11.21 o
  -1   5  10      278.16      299.63     14.91 o
   1   5  10      355.09      396.48     17.19 o
   3   5  10      217.24      203.54     15.10 o
   5   5  10      458.88      408.64     18.91 o
   7   5  10     1859.26     1687.35     36.82 o
   9   5  10      181.75      136.27     18.45 o
  11   5  10       85.64      116.76     19.97 o
  13   5  10      195.07      198.00     24.48 o
  15   5  10      136.60      162.58     26.68 o
  17   5  10      376.99      282.63     33.15 o
  19   5  10       22.06      -37.04     37.04 o
 -24   6  10       22.58       52.25     38.60 o
 -22   6  10      117.92       99.92     31.66 o
 -20   6  10       56.07       61.03     26.55 o
 -18   6  10      494.13      603.29     38.02 o
 -16   6  10       41.06       40.49     20.40 o
 -14   6  10     1617.40     1649.61     42.99 o
 -12   6  10      272.88      358.20     30.02 o
 -10   6  10     1123.48     1117.45     35.14 o
  -8   6  10     5342.00     5088.42     65.01 o
  -6   6  10      480.41      508.35     21.94 o
  -4   6  10     1173.51     1011.76     25.11 o
  -2   6  10      450.95      564.89     21.23 o
   0   6  10      717.12      799.91     25.10 o
   2   6  10     1471.72     1313.04     30.13 o
   4   6  10     1450.10     1578.70     33.02 o
   6   6  10      346.03      409.18     22.77 o
   8   6  10      491.66      582.71     28.60 o
  10   6  10      108.15      138.07     22.96 o
  12   6  10      211.48      214.71     28.09 o
  14   6  10      197.89      207.42     31.16 o
  16   6  10        2.79      -23.21     23.21 o
 -21   7  10       86.44       51.06     25.88 o
 -19   7  10      598.89      568.57     45.18 o
 -17   7  10       51.48       74.35     28.10 o
 -15   7  10      689.02      728.00     40.08 o
 -13   7  10      102.38       90.75     20.48 o
 -11   7  10      576.94      611.59     31.31 o
  -9   7  10      467.34      406.95     27.19 o
  -7   7  10      897.23     1035.14     37.79 o
  -5   7  10      841.24      886.39     35.53 o
  -3   7  10     2392.12     2312.46     48.81 o
  -1   7  10     2928.36     2814.43     48.99 o
   1   7  10      101.13       95.50     20.59 o
   3   7  10      283.59      274.92     23.79 o
   5   7  10     1000.81      991.94     38.09 o
   7   7  10     1323.47     1359.31     50.14 o
   9   7  10       33.81       85.56     21.64 o
  11   7  10      382.13      482.46     36.08 o
  13   7  10        0.38      -11.33     29.94 o
  15   7  10      170.26      114.42     29.76 o
 -18   8  10      252.16      274.00     39.11 o
 -16   8  10       13.86      -21.10     25.88 o
 -14   8  10      127.89      178.24     32.56 o
 -12   8  10       24.87       14.11     23.43 o
 -10   8  10      131.71      123.31     25.85 o
  -8   8  10      118.93      105.85     22.32 o
  -6   8  10       41.80       23.52     21.01 o
  -4   8  10      180.19      168.49     23.64 o
  -2   8  10        9.37      -16.75     16.75 o
   0   8  10      154.81       81.86     20.72 o
   2   8  10       61.29       48.32     20.97 o
   4   8  10      592.82      537.50     30.74 o
   6   8  10       83.41       65.75     22.89 o
   8   8  10       38.11       82.52     27.79 o
  10   8  10      490.00      652.28     39.96 o
  12   8  10       17.22      -25.02     25.02 o
 -15   9  10       23.43      -26.19     26.19 o
 -13   9  10        1.69      -19.15     24.88 o
 -11   9  10       26.21       48.97     26.61 o
  -9   9  10      118.99      152.19     29.93 o
  -7   9  10      113.28      157.55     28.52 o
  -5   9  10       97.46       85.68     25.26 o
  -3   9  10      496.41      540.36     57.04 o
  -1   9  10      141.60      150.05     26.55 o
   1   9  10       20.45      -17.58     20.68 o
   3   9  10        0.08      -20.23     20.23 o
   5   9  10       12.31        4.74     30.17 o
   7   9  10      189.89      262.01     33.18 o
   9   9  10       38.80       59.44     30.72 o
 -10  10  10        0.06       30.65     28.17 o
  -8  10  10      164.83      124.43     32.77 o
  -6  10  10        1.13       40.19     26.80 o
  -4  10  10      527.90      608.80     42.93 o
  -2  10  10       38.40       43.56     26.35 o
   0  10  10       89.11       66.99     29.00 o
   2  10  10       31.84       84.75     30.31 o
   4  10  10        5.66        8.45     26.77 o
 -27   1  11        9.69       18.57     28.07 o
 -25   1  11       25.24       43.74     25.72 o
 -23   1  11       70.98       67.55     22.00 o
 -21   1  11       10.53       -1.91     14.78 o
 -19   1  11      610.46      698.26     26.31 o
 -17   1  11     2003.44     2129.46     41.53 o
 -15   1  11      126.63      137.39     13.54 o
 -13   1  11       27.01       21.85      9.58 o
 -11   1  11     7102.86     7316.63     66.60 o
  -9   1  11       68.70      139.64      8.47 o
  -7   1  11      498.04      503.14      9.19 o
  -5   1  11      167.26      189.02      7.35 o
  -3   1  11     5219.66     5252.52     40.14 o
  -1   1  11      475.46      490.95     13.02 o
   1   1  11    12919.96    13760.35     96.32 o
   3   1  11     1410.98     1667.63     19.52 o
   5   1  11      382.57      324.20     15.08 o
   7   1  11      118.01      112.15     11.99 o
   9   1  11      184.11      212.70     16.24 o
  11   1  11      357.20      434.76     22.20 o
  13   1  11     1607.13     1433.79     34.66 o
  15   1  11       39.69       58.95     15.78 o
  17   1  11      298.45      254.31     23.30 o
  19   1  11        5.47      -16.70     18.36 o
  21   1  11       73.60      117.64     34.11 o
 -28   2  11       14.84       -8.82     39.47 o
 -26   2  11       90.91      147.87     34.43 o
 -24   2  11       57.15       13.56     26.81 o
 -22   2  11       57.00        8.00     20.14 o
 -20   2  11       13.20       13.13     17.43 o
 -18   2  11        3.93       -6.81     14.02 o
 -16   2  11        5.69        8.90     13.14 o
 -14   2  11     2547.03     2264.53     43.20 o
 -12   2  11     1581.20     1779.72     27.64 o
 -10   2  11       15.08       17.23      6.69 o
  -8   2  11     4905.15     5090.69     47.64 o
  -6   2  11     4318.74     4416.93     33.20 o
  -4   2  11     1789.60     1732.72     18.74 o
  -2   2  11      279.55      357.57     10.95 o
   0   2  11      444.90      643.45     12.59 o
   2   2  11     2071.77     2107.69     24.96 o
   4   2  11       13.42       21.81      7.23 o
   6   2  11     1864.24     1887.03     27.93 o
   8   2  11      156.66      216.87     15.21 o
  10   2  11       79.30       33.13     13.36 o
  12   2  11      769.87      786.98     28.71 o
  14   2  11       17.60       20.16     14.03 o
  16   2  11       30.52        8.54     17.22 o
  18   2  11        1.77        4.57     19.57 o
  20   2  11       12.61       -6.46     22.32 o
 -27   3  11        0.64      -17.14     37.05 o
 -25   3  11       51.36       40.41     29.44 o
 -23   3  11        1.88      -23.28     23.28 o
 -21   3  11        3.29      -17.52     17.52 o
 -19   3  11      280.46      272.86     27.78 o
 -17   3  11     1860.70     1850.36     40.37 o
 -15   3  11        1.16      -10.35     10.35 o
 -13   3  11      251.42      269.85     18.89 o
 -11   3  11       23.81       -6.92      8.27 o
  -9   3  11      291.22      247.66     10.90 o
  -7   3  11     1711.11     1869.13     23.47 o
  -5   3  11     1721.65     1939.48     22.25 o
  -3   3  11      127.31      127.08      8.20 o
  -1   3  11     1263.76     1673.52     21.73 o
   1   3  11        6.33       -5.22      5.22 o
   3   3  11     1984.47     2059.88     27.12 o
   5   3  11       38.84       86.34      9.38 o
   7   3  11      169.74      206.34     14.43 o
   9   3  11      591.49      638.92     26.37 o
  11   3  11      440.80      512.20     25.25 o
  13   3  11       37.40      -15.06     15.06 o
  15   3  11      136.61      109.02     22.09 o
  17   3  11      337.42      322.81     29.96 o
  19   3  11        7.84        9.45     22.96 o
 -26   4  11       73.25      -24.03     43.11 o
 -24   4  11       45.26      -25.00     25.00 o
 -22   4  11       10.14      -23.55     23.55 o
 -20   4  11      301.89      304.80     31.67 o
 -18   4  11      278.72      248.35     26.78 o
 -16   4  11     1297.97     1400.05     44.26 o
 -14   4  11      473.56      449.58     26.59 o
 -12   4  11     1188.85     1178.84     28.50 o
 -10   4  11      467.75      504.47     13.53 o
  -8   4  11      219.95      203.32     10.03 o
  -6   4  11      262.41      349.30     12.05 o
  -4   4  11     3004.53     2828.62     29.97 o
  -2   4  11      727.09      678.00     16.21 o
   0   4  11      782.83      846.70     16.31 o
   2   4  11        0.20        3.61      6.23 o
   4   4  11      152.53      142.80      8.94 o
   6   4  11        0.69       -4.28     10.88 o
   8   4  11     4545.25     4044.36     58.09 o
  10   4  11      264.70      261.56     21.06 o
  12   4  11        0.01      -15.94     15.94 o
  14   4  11      126.24      132.99     28.03 o
  16   4  11       11.56      -17.93     17.93 o
  18   4  11        1.12      -21.47     21.47 o
 -25   5  11       64.73       35.36     37.98 o
 -23   5  11       14.53       27.93     28.29 o
 -21   5  11        0.01       -8.67     23.87 o
 -19   5  11       30.50       28.51     35.53 o
 -17   5  11      123.52      155.90     24.46 o
 -15   5  11      434.36      453.89     32.41 o
 -13   5  11        0.33       -3.41     14.77 o
 -11   5  11      231.51      238.96     17.76 o
  -9   5  11        6.42       -2.43      9.70 o
  -7   5  11       80.35       96.86     12.10 o
  -5   5  11      428.85      373.73     14.75 o
  -3   5  11     1027.82      943.44     21.54 o
  -1   5  11      163.32      242.64     14.31 o
   1   5  11      133.57       63.86     11.28 o
   3   5  11      160.87      111.78     13.44 o
   5   5  11       10.73        8.51     10.97 o
   7   5  11       91.19      119.52     15.85 o
   9   5  11     1097.86     1063.09     36.71 o
  11   5  11        1.68      -15.41     16.81 o
  13   5  11       90.11       77.84     20.13 o
  15   5  11      200.80      194.99     30.49 o
  17   5  11       25.54      -15.51     26.79 o
 -24   6  11      121.58       35.84     51.10 o
 -22   6  11       45.03       51.26     29.25 o
 -20   6  11       24.13       33.20     24.15 o
 -18   6  11      237.38      185.00     29.50 o
 -16   6  11        4.37       20.15     20.82 o
 -14   6  11       83.06      115.05     19.69 o
 -12   6  11      205.88      168.40     21.12 o
 -10   6  11       29.80       52.91     16.39 o
  -8   6  11       12.82       67.14     16.01 o
  -6   6  11      408.61      399.83     23.99 o
  -4   6  11     1761.90     1572.38     33.27 o
  -2   6  11      442.33      578.87     25.04 o
   0   6  11     2832.79     2749.37     50.25 o
   2   6  11       43.31       93.02     15.83 o
   4   6  11        0.65       19.83     14.80 o
   6   6  11      292.55      354.54     21.97 o
   8   6  11       14.19       48.31     17.05 o
  10   6  11      163.13      172.28     24.45 o
  12   6  11      188.31      220.26     29.07 o
  14   6  11        0.61       -3.26     21.78 o
  16   6  11        7.18      -22.54     22.54 o
 -21   7  11       50.64       84.04     32.67 o
 -19   7  11      161.08      181.78     32.63 o
 -17   7  11       31.95       37.63     30.07 o
 -15   7  11      213.85      272.22     30.88 o
 -13   7  11     1085.17     1176.44     42.10 o
 -11   7  11       77.03       50.19     18.78 o
  -9   7  11      169.36      142.29     21.44 o
  -7   7  11       36.08       61.15     18.74 o
  -5   7  11      251.45      221.79     22.44 o
  -3   7  11        6.23       84.20     19.10 o
  -1   7  11      161.62      185.79     21.84 o
   1   7  11      370.02      363.99     29.17 o
   3   7  11        1.00      -15.04     15.04 o
   5   7  11      156.88      178.84     19.48 o
   7   7  11      171.68      214.37     24.21 o
   9   7  11      173.67      205.52     25.67 o
  11   7  11      144.79      190.77     30.75 o
  13   7  11      109.12       67.27     27.78 o
  15   7  11       45.13       17.21     29.17 o
 -18   8  11       12.56       26.87     36.73 o
 -16   8  11      151.98       64.97     37.63 o
 -14   8  11      137.54      158.94     28.73 o
 -12   8  11       81.91       83.39     26.61 o
 -10   8  11      470.20      508.14     35.15 o
  -8   8  11      403.99      383.33     30.03 o
  -6   8  11      133.89       81.47     21.40 o
  -4   8  11      150.67      126.86     21.81 o
  -2   8  11      245.26      248.33     25.35 o
   0   8  11      635.11      710.85     36.44 o
   2   8  11      442.10      485.08     32.10 o
   4   8  11      230.09      166.88     25.40 o
   6   8  11       57.43       54.35     21.63 o
   8   8  11        3.40        3.14     21.82 o
  10   8  11       38.28       51.65     24.65 o
  12   8  11       29.58      -25.92     25.92 o
 -15   9  11        3.37       29.82     28.06 o
 -13   9  11      149.66      158.49     29.44 o
 -11   9  11       30.36       32.84     26.87 o
  -9   9  11       63.25       67.73     25.87 o
  -7   9  11      329.30      249.70     31.10 o
  -5   9  11      105.75       97.31     24.89 o
  -3   9  11       60.42       65.05     23.23 o
  -1   9  11       59.24       16.62     21.05 o
   1   9  11        3.58      -20.30     20.30 o
   3   9  11       79.64      110.44     24.89 o
   5   9  11      233.10      256.05     30.00 o
   7   9  11      108.68      170.98     31.60 o
   9   9  11       47.01       88.47     28.20 o
 -10  10  11      244.61      273.70     36.01 o
  -8  10  11      347.53      350.58     36.76 o
  -6  10  11      170.09      165.95     33.72 o
  -4  10  11        1.06       -2.44     24.57 o
  -2  10  11       11.18      -22.74     26.84 o
   0  10  11        2.44      -36.50     36.50 o
   2  10  11        0.12       14.14     32.42 o
   4  10  11       94.65      113.61     29.60 o
 -28   0  12      256.24      241.11     52.34 o
 -26   0  12       33.43        9.28     35.26 o
 -24   0  12      118.00      113.74     38.24 o
 -22   0  12       22.44      -20.30     31.91 o
 -20   0  12      353.57      446.43     32.66 o
 -18   0  12     5454.06     5109.20     96.86 o
 -16   0  12      483.81      589.45     34.08 o
 -14   0  12       68.85       80.18     16.24 o
 -12   0  12     3161.84     3142.67     46.05 o
 -10   0  12    50341.32    49886.92    443.69 o
  -8   0  12      145.77      162.35     20.13 o
  -6   0  12    16861.39    16673.32    139.78 o
  -4   0  12     7434.58     7002.43     67.72 o
  -2   0  12      835.35      825.99     15.63 o
   0   0  12      181.41      148.27      8.88 o
   2   0  12       12.84        4.87      5.54 o
   4   0  12      245.83      243.85     17.44 o
   6   0  12      660.87      658.06     27.80 o
   8   0  12     7313.49     7005.99    102.76 o
  10   0  12     6814.22     6420.65    102.62 o
  12   0  12     1534.27     1673.43     95.72 o
  14   0  12     2580.96     2319.67     64.10 o
  16   0  12      779.77      749.99     50.69 o
  18   0  12       57.69       75.23     32.89 o
  20   0  12      250.12      274.26     42.20 o
 -27   1  12       27.92       31.11     31.44 o
 -25   1  12      475.61      523.57     51.72 o
 -23   1  12      593.72      657.12     44.74 o
 -21   1  12        1.55      -17.49     17.49 o
 -19   1  12     2829.38     2865.89     53.66 o
 -17   1  12      129.41      154.20     16.06 o
 -15   1  12     3713.24     3716.90     53.43 o
 -13   1  12      905.05      930.63     20.54 o
 -11   1  12     4444.07     4837.31     48.15 o
  -9   1  12     6797.15     7194.36     58.36 o
  -7   1  12     4382.35     4498.10     38.47 o
  -5   1  12      331.77      362.97     14.96 o
  -3   1  12      354.83      274.47      8.22 o
  -1   1  12      175.57      106.54      5.50 o
   1   1  12     3342.80     3857.66     35.42 o
   3   1  12      427.77      554.88     12.41 o
   5   1  12      396.51      448.25     19.71 o
   7   1  12        0.82        0.09      9.07 o
   9   1  12      664.13      651.47     25.16 o
  11   1  12      193.77      237.64     19.01 o
  13   1  12     4293.95     4207.38     61.43 o
  15   1  12      171.19      181.26     20.73 o
  17   1  12      224.83      238.61     24.26 o
  19   1  12      197.04      186.29     31.50 o
  21   1  12       75.74      105.05     34.33 o
 -28   2  12       17.02      -35.49     35.49 o
 -26   2  12       78.37       72.30     28.73 o
 -24   2  12      981.69     1021.63     56.27 o
 -22   2  12       11.00      -16.14     16.14 o
 -20   2  12      223.37      242.90     25.93 o
 -18   2  12     1296.99     1237.89     37.19 o
 -16   2  12     2447.56     2301.96     47.12 o
 -14   2  12        1.52       -1.93     11.12 o
 -12   2  12      502.39      527.08     17.69 o
 -10   2  12      789.13      752.59     19.35 o
  -8   2  12     4100.24     4263.14     45.43 o
  -6   2  12    11482.49    11623.16     80.69 o
  -4   2  12     5112.61     4983.52     40.43 o
  -2   2  12        8.81       22.30      3.59 o
   0   2  12     4203.05     4808.07     41.72 o
   2   2  12      102.46       56.32      6.78 o
   4   2  12      590.55      400.20     14.71 o
   6   2  12     2767.32     2935.24     36.76 o
   8   2  12     2364.27     2236.03     37.27 o
  10   2  12     1097.22     1225.29     30.68 o
  12   2  12       52.70       72.39     15.17 o
  14   2  12       62.10       25.56     15.91 o
  16   2  12      752.00      825.19     40.13 o
  18   2  12      315.94      356.88     31.03 o
  20   2  12       30.18       19.58     28.99 o
 -27   3  12       65.65       -2.11     41.51 o
 -25   3  12      217.38      247.81     37.16 o
 -23   3  12      106.32       40.05     44.94 o
 -21   3  12       47.53       -0.74     26.52 o
 -19   3  12      474.54      468.58     32.18 o
 -17   3  12        0.44        1.41     16.01 o
 -15   3  12       43.80       20.23     12.60 o
 -13   3  12       78.98       87.77     15.87 o
 -11   3  12       16.43       -0.14      7.33 o
  -9   3  12     7474.35     7196.32     67.39 o
  -7   3  12       34.87       28.60      5.04 o
  -5   3  12    22694.21    22367.55    149.28 o
  -3   3  12     3305.44     2980.14     31.43 o
  -1   3  12     4851.61     5023.71     44.41 o
   1   3  12      716.93      752.42     14.95 o
   3   3  12     4642.69     4305.53     56.49 o
   5   3  12     3180.49     3178.79     39.59 o
   7   3  12     2916.04     2621.05     39.80 o
   9   3  12     9997.15     9138.16     98.04 o
  11   3  12      602.58      595.87     29.01 o
  13   3  12      787.48      691.46     34.36 o
  15   3  12       53.40        9.95     18.72 o
  17   3  12      256.21      340.77     30.22 o
  19   3  12      279.28      266.59     32.23 o
 -26   4  12      154.81      126.52     49.99 o
 -24   4  12      378.36      345.58     49.99 o
 -22   4  12        4.79      -23.96     23.96 o
 -20   4  12      488.67      506.03     37.27 o
 -18   4  12      573.90      585.59     48.64 o
 -16   4  12     1261.82     1220.19     52.44 o
 -14   4  12      601.25      628.53     31.40 o
 -12   4  12     2368.24     2407.26     40.08 o
 -10   4  12      326.15      443.07     14.74 o
  -8   4  12     1365.30     1347.50     23.27 o
  -6   4  12     4098.60     4223.32     41.06 o
  -4   4  12        8.99        5.42      7.33 o
  -2   4  12     2095.43     1751.25     26.14 o
   0   4  12      188.66      242.53     11.08 o
   2   4  12      626.40      545.69     16.06 o
   4   4  12     1394.15     1140.12     21.27 o
   6   4  12      270.51      362.28     19.09 o
   8   4  12      373.24      390.99     22.51 o
  10   4  12       14.08       10.61     18.91 o
  12   4  12      152.03      198.39     23.25 o
  14   4  12       30.62      -18.47     18.47 o
  16   4  12      536.39      620.46     45.42 o
  18   4  12      169.82      169.20     31.48 o
 -25   5  12       19.36      -36.66     36.66 o
 -23   5  12      542.83      590.11     61.45 o
 -21   5  12       48.25       72.90     34.34 o
 -19   5  12      624.38      572.18     42.48 o
 -17   5  12       82.33       88.83     22.58 o
 -15   5  12     1398.60     1355.33     47.13 o
 -13   5  12        5.34        3.82     16.12 o
 -11   5  12     2199.34     2368.22     44.21 o
  -9   5  12     3079.54     2862.52     47.51 o
  -7   5  12     1254.13     1236.47     23.87 o
  -5   5  12     4047.10     4124.95     45.98 o
  -3   5  12      115.60       85.40     11.11 o
  -1   5  12     5258.82     5309.27     52.17 o
   1   5  12       54.24       38.16     11.05 o
   3   5  12      303.04      294.46     18.54 o
   5   5  12      592.86      477.40     23.39 o
   7   5  12      311.97      244.92     20.73 o
   9   5  12      710.75      665.50     32.21 o
  11   5  12        2.78      -13.55     16.88 o
  13   5  12       62.53       95.12     22.70 o
  15   5  12      300.63      333.86     33.45 o
  17   5  12        4.55      -12.47     24.84 o
 -24   6  12       42.98       59.48     44.11 o
 -22   6  12      236.32      273.04     40.47 o
 -20   6  12      407.30      470.59     40.53 o
 -18   6  12      344.44      390.99     35.76 o
 -16   6  12      691.34      813.51     44.68 o
 -14   6  12        2.30       21.37     17.49 o
 -12   6  12      629.98      660.24     30.77 o
 -10   6  12     1681.36     1780.99     42.06 o
  -8   6  12      149.66      200.50     19.87 o
  -6   6  12     2326.69     2303.29     45.48 o
  -4   6  12      316.02      299.27     19.16 o
  -2   6  12     3725.71     3310.51     50.82 o
   0   6  12      231.77      168.09     18.40 o
   2   6  12      226.92      225.16     19.21 o
   4   6  12      281.16      227.05     21.40 o
   6   6  12      265.24      282.95     20.58 o
   8   6  12      124.13       82.98     17.52 o
  10   6  12       13.29       13.66     21.56 o
  12   6  12       49.66       74.37     23.63 o
  14   6  12      160.02      184.58     40.60 o
  16   6  12      198.89      247.52     36.78 o
 -21   7  12        5.82      -21.11     32.16 o
 -19   7  12      436.57      572.26     46.89 o
 -17   7  12      420.42      499.64     41.32 o
 -15   7  12       53.96      107.24     23.90 o
 -13   7  12       71.16       63.67     27.62 o
 -11   7  12       29.39       63.62     19.02 o
  -9   7  12      521.17      564.20     30.51 o
  -7   7  12      572.48      547.63     30.39 o
  -5   7  12       56.57       -5.83     17.00 o
  -3   7  12      300.10      301.81     24.54 o
  -1   7  12       42.13       45.93     17.99 o
   1   7  12      613.54      581.45     28.86 o
   3   7  12       11.21      -15.99     15.99 o
   5   7  12       91.32       90.52     17.17 o
   7   7  12       73.18       64.43     21.01 o
   9   7  12      886.44     1100.48     46.08 o
  11   7  12       26.74       39.61     23.31 o
  13   7  12      178.79      248.23     35.16 o
 -18   8  12        0.22       -2.14     30.39 o
 -16   8  12      155.80      213.53     44.42 o
 -14   8  12      106.05      101.68     25.02 o
 -12   8  12       28.67       54.31     27.41 o
 -10   8  12      293.83      364.93     29.05 o
  -8   8  12       60.36       41.06     20.01 o
  -6   8  12        5.87      -17.68     18.51 o
  -4   8  12      610.25      504.81     31.05 o
  -2   8  12      452.06      483.78     31.37 o
   0   8  12        0.25      -19.67     20.19 o
   2   8  12      391.47      368.51     29.67 o
   4   8  12       50.10       24.51     21.18 o
   6   8  12      197.13      156.41     33.42 o
   8   8  12      175.89      198.51     27.06 o
  10   8  12       46.41       26.23     26.28 o
  12   8  12       11.01      -34.72     34.72 o
 -15   9  12        0.72       -8.26     25.04 o
 -13   9  12      470.46      444.57     36.89 o
 -11   9  12      107.77      128.64     29.75 o
  -9   9  12      201.73      219.24     30.11 o
  -7   9  12       31.78       45.81     23.43 o
  -5   9  12       92.16      112.03     22.81 o
  -3   9  12       88.73       87.80     24.21 o
  -1   9  12       13.01      -19.20     22.52 o
   1   9  12      559.46      499.56     34.74 o
   3   9  12      189.05      144.66     27.09 o
   5   9  12      122.69      216.32     29.60 o
   7   9  12       36.10       67.30     28.53 o
 -10  10  12       30.50       55.02     27.99 o
  -8  10  12       10.20       15.62     29.88 o
  -6  10  12        1.39      -25.51     25.51 o
  -4  10  12       41.31       11.85     27.74 o
  -2  10  12       70.78       41.45     27.30 o
   0  10  12        3.69      -17.12     33.38 o
   2  10  12      548.86      647.22     42.02 o
 -27   1  13       16.94       -9.92     28.62 o
 -25   1  13       12.77       22.83     27.45 o
 -23   1  13       69.51       94.56     28.37 o
 -21   1  13        0.16       14.30     22.24 o
 -19   1  13      246.90      266.00     24.20 o
 -17   1  13      948.63      925.88     27.75 o
 -15   1  13      387.17      471.35     21.15 o
 -13   1  13     3353.70     3396.83     40.11 o
 -11   1  13      623.76      699.88     15.01 o
  -9   1  13        3.95        4.81      3.80 o
  -7   1  13      294.27      313.67      8.79 o
  -5   1  13     2805.77     2737.26     34.84 o
  -3   1  13      106.13      104.30      4.43 o
  -1   1  13     1187.26     1512.99     19.42 o
   1   1  13     1725.38     1803.35     21.01 o
   3   1  13     1181.16     1293.96     17.90 o
   5   1  13     2337.86     2228.73     35.27 o
   7   1  13      834.15      765.03     24.98 o
   9   1  13     2777.22     2872.60     47.59 o
  11   1  13      690.66      701.76     27.40 o
  13   1  13      112.40      138.64     17.53 o
  15   1  13       94.85       44.44     17.66 o
  17   1  13       33.25       22.65     25.86 o
  19   1  13       23.22       48.22     28.63 o
 -28   2  13       41.46        1.10     33.06 o
 -26   2  13        4.86       -3.48     27.99 o
 -24   2  13        0.48       80.52     28.14 o
 -22   2  13      169.79      126.84     29.24 o
 -20   2  13       27.50       19.83     23.43 o
 -18   2  13      498.21      458.09     31.61 o
 -16   2  13      104.95       87.31     16.02 o
 -14   2  13      236.25      193.33     15.44 o
 -12   2  13        0.70       -6.91      8.51 o
 -10   2  13      378.06      380.79     18.19 o
  -8   2  13      350.96      326.87     10.41 o
  -6   2  13      961.73      952.78     14.37 o
  -4   2  13     1290.33     1350.15     18.93 o
  -2   2  13      971.73      929.96     12.64 o
   0   2  13      108.34       76.52      6.78 o
   2   2  13     1955.33     2206.09     28.06 o
   4   2  13      110.50       80.19      9.25 o
   6   2  13     1329.07     1281.74     28.68 o
   8   2  13     1039.34      863.11     26.08 o
  10   2  13      116.30       68.20     15.02 o
  12   2  13      173.14      156.07     18.10 o
  14   2  13      406.72      488.64     31.48 o
  16   2  13      177.59      245.63     27.23 o
  18   2  13       11.34       27.16     26.16 o
  20   2  13        3.87      -26.64     26.64 o
 -27   3  13       60.29        0.30     36.51 o
 -25   3  13      185.07      210.94     36.44 o
 -23   3  13       35.07      -24.32     38.06 o
 -21   3  13        7.57      -19.74     19.74 o
 -19   3  13       41.74      -18.31     20.04 o
 -17   3  13      188.54      170.33     23.94 o
 -15   3  13     1114.04     1022.19     37.53 o
 -13   3  13     1457.47     1399.43     30.21 o
 -11   3  13       64.63       22.98     10.06 o
  -9   3  13     3712.80     3683.11     40.57 o
  -7   3  13      148.24      206.98      7.85 o
  -5   3  13     2678.64     2923.72     34.66 o
  -3   3  13      530.01      559.02     12.45 o
  -1   3  13        1.72       18.47      5.62 o
   1   3  13      127.92      216.30     10.11 o
   3   3  13       17.64       30.89      7.91 o
   5   3  13      449.05      456.43     17.56 o
   7   3  13      274.04      395.06     19.43 o
   9   3  13      146.76      215.79     17.31 o
  11   3  13     2138.06     1982.34     46.63 o
  13   3  13        8.49      -10.06     17.16 o
  15   3  13       20.33       41.04     21.13 o
  17   3  13      120.19      216.02     27.15 o
  19   3  13       34.86       -7.58     27.24 o
 -26   4  13       50.95       35.76     39.44 o
 -24   4  13        0.23      -28.74     28.74 o
 -22   4  13        0.31      -36.98     36.98 o
 -20   4  13      427.97      434.79     41.57 o
 -18   4  13      129.29       82.00     23.37 o
 -16   4  13      141.37      106.00     28.07 o
 -14   4  13       37.87       -7.65     15.03 o
 -12   4  13     2967.71     3002.71     56.27 o
 -10   4  13       35.06       33.20      8.33 o
  -8   4  13        0.65       10.39      5.75 o
  -6   4  13      226.56      263.62     10.83 o
  -4   4  13       39.61      137.89      9.62 o
  -2   4  13       18.07        1.98      5.86 o
   0   4  13      140.59      176.30     10.08 o
   2   4  13     1571.68     1533.66     24.64 o
   4   4  13     2986.33     2699.19     36.91 o
   6   4  13      146.98      125.95     16.11 o
   8   4  13        0.24       -6.73     14.35 o
  10   4  13      328.24      216.69     22.36 o
  12   4  13        1.20      -16.03     16.03 o
  14   4  13       24.04        5.60     18.81 o
  16   4  13       54.46       30.21     22.14 o
  18   4  13      194.66      163.78     31.67 o
 -25   5  13       16.88      -39.76     42.80 o
 -23   5  13       11.51       30.47     37.08 o
 -21   5  13      110.65      147.50     31.35 o
 -19   5  13        0.59      -19.55     20.46 o
 -17   5  13     1452.34     1437.57     49.88 o
 -15   5  13      651.04      653.50     36.92 o
 -13   5  13      436.08      474.35     27.57 o
 -11   5  13       76.61      164.63     22.16 o
  -9   5  13        9.59       22.72     17.07 o
  -7   5  13      269.21      396.19     18.98 o
  -5   5  13     1345.19     1568.47     31.42 o
  -3   5  13        3.35       12.70     11.87 o
  -1   5  13      145.64      183.97     16.27 o
   1   5  13       72.98       77.15     14.04 o
   3   5  13     1010.09     1136.33     31.29 o
   5   5  13     2180.19     1930.89     37.90 o
   7   5  13       73.02       70.34     16.28 o
   9   5  13     1474.94     1366.43     39.95 o
  11   5  13        5.93       -4.93     16.76 o
  13   5  13       29.06       44.54     24.46 o
  15   5  13       89.76       73.66     27.00 o
  17   5  13      118.85       86.35     30.00 o
 -24   6  13        5.16      -39.58     39.58 o
 -22   6  13       98.66       60.13     38.59 o
 -20   6  13       79.07       57.45     26.61 o
 -18   6  13       42.52       81.93     23.71 o
 -16   6  13      363.59      317.13     31.47 o
 -14   6  13       38.77       57.12     24.63 o
 -12   6  13      410.40      423.53     26.36 o
 -10   6  13       19.22       40.01     15.51 o
  -8   6  13      166.00      132.96     19.34 o
  -6   6  13      109.32      100.88     20.79 o
  -4   6  13      378.78      424.16     22.71 o
  -2   6  13      154.38      138.01     16.59 o
   0   6  13       11.55       48.98     15.37 o
   2   6  13     3023.43     2743.41     51.86 o
   4   6  13       62.07      109.93     18.80 o
   6   6  13      174.10      226.91     20.62 o
   8   6  13       89.89       76.77     17.89 o
  10   6  13       64.53       44.79     22.54 o
  12   6  13       36.70       70.86     32.37 o
  14   6  13        0.99      -22.98     22.98 o
 -21   7  13        3.82      -10.43     33.82 o
 -19   7  13       25.89       48.37     30.32 o
 -17   7  13      677.08      719.73     45.58 o
 -15   7  13      221.13      258.30     32.48 o
 -13   7  13      303.79      273.29     25.67 o
 -11   7  13      639.71      639.79     35.27 o
  -9   7  13       25.34       45.29     18.48 o
  -7   7  13     1234.02     1332.81     62.89 o
  -5   7  13        3.51      -16.71     16.71 o
  -3   7  13      189.83       78.92     20.51 o
  -1   7  13      137.94      141.14     21.17 o
   1   7  13       82.98       68.89     17.64 o
   3   7  13      218.12      181.47     20.97 o
   5   7  13      165.51      177.06     20.49 o
   7   7  13       85.31       84.29     21.89 o
   9   7  13      164.68      153.72     25.56 o
  11   7  13       54.08       47.57     25.64 o
  13   7  13        0.86      -21.80     21.80 o
 -18   8  13       64.70       67.03     32.76 o
 -16   8  13      259.34      265.65     37.24 o
 -14   8  13       54.51      143.99     28.43 o
 -12   8  13      437.91      446.11     34.39 o
 -10   8  13        2.20       -2.75     18.38 o
  -8   8  13      222.69      201.64     30.62 o
  -6   8  13      109.88       67.04     22.23 o
  -4   8  13       10.95      -10.04     19.53 o
  -2   8  13        6.45      -19.01     19.01 o
   0   8  13        0.18        4.57     19.03 o
   2   8  13      172.52      135.34     24.95 o
   4   8  13       14.49       48.69     22.19 o
   6   8  13        0.27       -7.95     20.53 o
   8   8  13       17.03       34.64     23.39 o
  10   8  13        0.20      -22.91     22.91 o
 -15   9  13       60.95       78.33     31.39 o
 -13   9  13        0.63      -20.12     24.84 o
 -11   9  13      428.64      435.82     37.63 o
  -9   9  13      433.96      459.04     43.26 o
  -7   9  13        4.24       -9.61     23.45 o
  -5   9  13       81.15       81.56     23.59 o
  -3   9  13       18.42      -20.35     20.35 o
  -1   9  13       93.41       47.45     25.88 o
   1   9  13      217.19      203.07     27.72 o
   3   9  13       15.10       27.45     22.31 o
   5   9  13        3.55       72.22     26.24 o
   7   9  13      211.01      241.94     32.60 o
  -8  10  13      107.22       76.08     30.54 o
  -6  10  13       71.72       18.50     27.23 o
  -4  10  13       12.98       23.77     25.58 o
  -2  10  13        3.37      -18.03     24.86 o
   0  10  13       10.32       16.48     27.92 o
 -28   0  14        1.51       74.66     53.92 o
 -26   0  14        3.63       18.09     40.25 o
 -24   0  14      563.21      630.47    117.55 o
 -22   0  14     2599.21     2857.62    171.57 o
 -20   0  14        0.14       41.30     31.45 o
 -18   0  14     3292.99     3166.70     71.96 o
 -16   0  14     4404.31     4513.11     82.47 o
 -14   0  14    10337.73    10295.48    141.58 o
 -12   0  14     2329.55     2554.01     39.71 o
 -10   0  14      264.82      335.07     21.06 o
  -8   0  14    11403.73    11888.56    124.87 o
  -6   0  14     2711.47     2410.47     28.48 o
  -4   0  14     6405.64     6237.76     59.43 o
  -2   0  14     3629.12     4255.47     50.15 o
   0   0  14      638.77      491.22     13.71 o
   2   0  14      989.82     1147.34     21.59 o
   4   0  14        1.43       -0.33      5.52 o
   6   0  14     2916.36     2746.01     59.32 o
   8   0  14       25.12       11.37     15.04 o
  10   0  14       19.01       40.91     19.98 o
  12   0  14     3430.90     3371.29     76.14 o
  14   0  14      183.57      189.43     43.90 o
  16   0  14       71.49       43.62     30.43 o
  18   0  14      107.39       34.22     42.65 o
 -27   1  14       79.65      117.15     37.80 o
 -25   1  14      382.86      458.37     48.05 o
 -23   1  14        7.33       -7.47     27.07 o
 -21   1  14      819.04      847.08     52.62 o
 -19   1  14      223.77      209.22     23.39 o
 -17   1  14     4204.95     4039.84     61.81 o
 -15   1  14        8.28       -3.58      9.82 o
 -13   1  14      346.29      349.58     13.99 o
 -11   1  14     1623.66     1450.54     19.70 o
  -9   1  14     2473.58     2581.24     26.27 o
  -7   1  14     8816.12     9192.34     72.72 o
  -5   1  14       98.50      141.97      9.74 o
  -3   1  14     1482.61     1787.23     22.79 o
  -1   1  14      886.36      970.60     15.42 o
   1   1  14      539.39      695.58     13.29 o
   3   1  14       30.07       34.12      6.06 o
   5   1  14     5095.36     5558.81     62.96 o
   7   1  14     2143.99     2409.10     43.47 o
   9   1  14     4691.03     4652.26     63.40 o
  11   1  14      743.14      791.19     29.58 o
  13   1  14      171.12      191.79     21.59 o
  15   1  14      188.00      166.43     23.57 o
  17   1  14      380.87      403.54     34.08 o
  19   1  14       46.75       43.57     28.18 o
 -28   2  14        3.33      -33.25     33.25 o
 -26   2  14       10.96       54.72     32.68 o
 -24   2  14        0.53      -26.68     27.78 o
 -22   2  14      601.45      589.69     47.21 o
 -20   2  14      299.73      286.46     33.00 o
 -18   2  14      494.57      562.86     33.45 o
 -16   2  14      366.88      336.13     26.21 o
 -14   2  14       81.93       72.72     11.80 o
 -12   2  14      130.15      143.46     10.65 o
 -10   2  14      192.48      184.76      9.25 o
  -8   2  14      365.15      313.52      9.90 o
  -6   2  14     2496.72     2520.78     28.83 o
  -4   2  14    10485.74    10887.89     77.47 o
  -2   2  14      289.52      187.00      7.96 o
   0   2  14     1111.08     1017.37     17.74 o
   2   2  14      100.59      123.51      9.46 o
   4   2  14       22.07       40.98      8.78 o
   6   2  14       56.59       24.33     10.59 o
   8   2  14     1512.75     1516.06     32.75 o
  10   2  14       19.51      -16.42     16.42 o
  12   2  14      535.65      588.27     28.83 o
  14   2  14       10.55       16.38     18.19 o
  16   2  14       48.72       10.91     23.48 o
  18   2  14      395.25      443.32     38.18 o
 -27   3  14        5.42       10.50     36.34 o
 -25   3  14      315.38      334.84     45.69 o
 -23   3  14      138.42      108.82     37.63 o
 -21   3  14      474.26      518.52     50.94 o
 -19   3  14       12.30      -16.04     16.04 o
 -17   3  14      454.94      440.09     31.94 o
 -15   3  14       37.11       42.15     17.54 o
 -13   3  14     1596.48     1540.66     49.22 o
 -11   3  14      255.68      239.40     11.97 o
  -9   3  14     4368.12     4290.58     43.10 o
  -7   3  14    10093.42     9534.93     70.83 o
  -5   3  14      999.79     1028.64     24.73 o
  -3   3  14     4756.40     4813.82     41.03 o
  -1   3  14      331.01      319.13     11.33 o
   1   3  14     4165.93     4781.93     45.61 o
   3   3  14      592.88      649.18     18.53 o
   5   3  14     1148.90     1272.69     25.80 o
   7   3  14      357.23      449.65     22.78 o
   9   3  14       60.55       46.92     19.74 o
  11   3  14      164.32      186.64     21.78 o
  13   3  14       30.78       17.63     18.69 o
  15   3  14     1102.39     1205.77     47.91 o
  17   3  14      211.60      297.41     33.47 o
 -26   4  14      144.18      192.06    121.73 o
 -24   4  14       41.77      -34.89     34.89 o
 -22   4  14       97.36       64.00     38.30 o
 -20   4  14      245.34      229.23     33.31 o
 -18   4  14      302.25      382.20     38.99 o
 -16   4  14      121.44       86.10     30.15 o
 -14   4  14       57.29       55.40     18.13 o
 -12   4  14       32.77       80.67     16.41 o
 -10   4  14      387.35      363.33     17.30 o
  -8   4  14       35.67       21.37      9.75 o
  -6   4  14     4594.83     4628.31     43.10 o
  -4   4  14      556.89      490.44     15.70 o
  -2   4  14     3860.27     3557.39     35.66 o
   0   4  14     1944.61     1645.65     30.06 o
   2   4  14     1034.21      967.13     21.91 o
   4   4  14      127.58      195.00     16.69 o
   6   4  14      487.81      395.26     22.13 o
   8   4  14     1321.19     1202.75     38.75 o
  10   4  14      333.98      335.95     26.79 o
  12   4  14      165.13      212.58     24.74 o
  14   4  14       54.34       67.80     22.83 o
  16   4  14       69.17        0.33     24.32 o
 -25   5  14       15.27      -32.93     66.92 o
 -23   5  14       29.06      -33.10     37.10 o
 -21   5  14      304.55      291.54     63.83 o
 -19   5  14      426.09      427.25     36.59 o
 -17   5  14      352.48      437.69     37.65 o
 -15   5  14       60.97       74.67     20.76 o
 -13   5  14      240.59      160.94     22.73 o
 -11   5  14     1644.45     1446.77     35.03 o
  -9   5  14        0.49        7.70     13.33 o
  -7   5  14     4971.49     4539.37     56.60 o
  -5   5  14     1355.56     1167.15     28.17 o
  -3   5  14     2540.59     2660.16     54.38 o
  -1   5  14     1996.41     1725.27     35.32 o
   1   5  14       28.60      110.87     19.71 o
   3   5  14     1501.96     1545.34     35.39 o
   5   5  14      126.81       93.53     15.62 o
   7   5  14      357.41      414.91     26.81 o
   9   5  14      330.04      328.95     26.13 o
  11   5  14      874.40      794.88     38.27 o
  13   5  14      141.54      131.03     25.60 o
  15   5  14       93.44       44.50     42.25 o
 -24   6  14      146.45       96.80     47.69 o
 -22   6  14      307.83      265.58     43.84 o
 -20   6  14      222.12      127.12     42.66 o
 -18   6  14      273.52      243.40     29.40 o
 -16   6  14       38.53       32.48     20.26 o
 -14   6  14      912.91     1006.36     46.37 o
 -12   6  14      564.56      536.67     28.92 o
 -10   6  14     1021.16     1108.49     35.39 o
  -8   6  14      614.48      698.21     30.17 o
  -6   6  14       15.09       56.18     16.19 o
  -4   6  14      219.12      222.44     19.29 o
  -2   6  14     1286.96     1294.08     33.56 o
   0   6  14     1300.84     1267.30     34.90 o
   2   6  14       94.84       89.27     16.72 o
   4   6  14       54.57      108.94     17.88 o
   6   6  14      424.22      393.56     24.25 o
   8   6  14      923.41     1016.60     40.39 o
  10   6  14       84.17       42.30     21.83 o
  12   6  14      245.38      330.02     37.78 o
  14   6  14       78.71       65.74     27.21 o
 -21   7  14      340.90      309.20     48.00 o
 -19   7  14       23.91        8.27     31.41 o
 -17   7  14      792.34      868.72     48.30 o
 -15   7  14      103.46      112.67     25.99 o
 -13   7  14      414.79      360.74     28.25 o
 -11   7  14      591.64      599.92     32.25 o
  -9   7  14      292.02      345.91     26.60 o
  -7   7  14     1960.66     1972.79     47.13 o
  -5   7  14        9.12       -9.92     17.21 o
  -3   7  14        0.44      -15.56     15.56 o
  -1   7  14       35.14       53.54     20.37 o
   1   7  14       54.91       86.59     18.15 o
   3   7  14       95.91       77.97     19.26 o
   5   7  14       91.91      119.67     19.00 o
   7   7  14      184.21      174.03     25.07 o
   9   7  14       24.94       26.63     24.01 o
  11   7  14      252.03      183.47     30.19 o
  13   7  14        2.33        7.14     29.67 o
 -18   8  14      418.36      374.01     92.37 o
 -16   8  14       61.18       92.13     30.13 o
 -14   8  14      170.52      143.44     34.81 o
 -12   8  14        8.38        1.85     21.83 o
 -10   8  14      259.25      255.17     30.38 o
  -8   8  14      281.96      273.41     26.62 o
  -6   8  14        6.32      -18.80     18.80 o
  -4   8  14        0.05      -14.01     19.26 o
  -2   8  14      269.74      221.01     25.55 o
   0   8  14      286.48      322.21     27.42 o
   2   8  14       50.41       21.31     20.21 o
   4   8  14      540.46      562.28     35.78 o
   6   8  14       10.64       -9.72     19.68 o
   8   8  14      137.27      116.05     27.68 o
  10   8  14      137.56       62.20     28.86 o
 -15   9  14        1.35       25.23     27.00 o
 -13   9  14      314.53      338.33     36.67 o
 -11   9  14      231.53      220.33     33.66 o
  -9   9  14        5.09       40.74     26.50 o
  -7   9  14       82.26      120.37     28.58 o
  -5   9  14        0.71      -23.33     23.33 o
  -3   9  14       29.86       22.11     23.11 o
  -1   9  14       34.56       37.99     23.69 o
   1   9  14      436.63      576.59     42.02 o
   3   9  14      133.13      114.10     32.25 o
   5   9  14       61.11       92.23     26.66 o
  -8  10  14       90.43       80.65     30.39 o
  -6  10  14       74.93       52.23     29.22 o
  -4  10  14        3.30      -26.54     26.54 o
  -2  10  14       43.09       33.27     28.55 o
 -27   1  15        7.47       38.19     33.63 o
 -25   1  15      103.47      124.66     35.92 o
 -23   1  15      315.66      344.64     40.48 o
 -21   1  15       81.57       80.69     26.97 o
 -19   1  15      298.12      331.06     38.52 o
 -17   1  15     1720.04     1907.45     45.25 o
 -15   1  15       14.16       11.21     11.86 o
 -13   1  15     1304.81     1252.12     23.53 o
 -11   1  15     3710.33     3628.21     35.90 o
  -9   1  15       70.25       59.60      6.15 o
  -7   1  15      514.89      526.54     11.04 o
  -5   1  15     2078.18     2101.05     30.29 o
  -3   1  15      815.17     1004.02     14.11 o
  -1   1  15      365.66      508.54     11.17 o
   1   1  15      776.25      694.16     13.70 o
   3   1  15      349.77      300.05     11.14 o
   5   1  15       67.94       73.17     11.82 o
   7   1  15     7096.50     7011.94     79.24 o
   9   1  15       59.57       70.33     17.17 o
  11   1  15      671.20      695.09     30.59 o
  13   1  15       52.71       47.13     19.40 o
  15   1  15        0.00      -16.95     16.95 o
  17   1  15       16.04       20.32     25.47 o
  19   1  15       50.20       74.25     32.94 o
 -28   2  15       26.96       36.34     37.73 o
 -26   2  15       26.17        0.99     32.33 o
 -24   2  15       28.13       78.43     33.09 o
 -22   2  15      124.23      135.38     31.06 o
 -20   2  15       20.40       -3.58     26.34 o
 -18   2  15       39.89        1.56     16.52 o
 -16   2  15      211.27      224.20     22.66 o
 -14   2  15     2171.93     2179.37     46.85 o
 -12   2  15     3724.70     3543.92     39.93 o
 -10   2  15      617.83      599.60     14.19 o
  -8   2  15      169.58      160.65      7.57 o
  -6   2  15      110.91      145.26     11.31 o
  -4   2  15       13.22       75.14      6.98 o
  -2   2  15      281.55      326.20     10.60 o
   0   2  15     3377.71     3292.89     35.44 o
   2   2  15      546.52      465.55     14.65 o
   4   2  15        2.20       10.52      8.37 o
   6   2  15       11.68        5.01     11.09 o
   8   2  15      408.46      379.79     22.51 o
  10   2  15       37.63       23.74     15.43 o
  12   2  15       51.64       78.63     19.44 o
  14   2  15        5.37       25.61     20.32 o
  16   2  15      113.59      108.73     26.39 o
  18   2  15        7.19      -24.20     24.20 o
 -27   3  15        0.31       -6.85     46.78 o
 -25   3  15        2.24      -37.15     37.15 o
 -23   3  15       93.22       98.24     38.09 o
 -21   3  15       22.42       39.85     32.43 o
 -19   3  15       15.46      -42.42     45.94 o
 -17   3  15      337.21      369.57     30.92 o
 -15   3  15      506.24      495.29     29.94 o
 -13   3  15      799.73      794.75     30.14 o
 -11   3  15       10.34        7.89      9.43 o
  -9   3  15      375.60      392.11     14.48 o
  -7   3  15       82.51       74.71      7.51 o
  -5   3  15     2048.83     2371.92     36.75 o
  -3   3  15        7.53       -5.32      5.57 o
  -1   3  15      169.73      240.10     10.37 o
   1   3  15      508.14      612.11     15.99 o
   3   3  15       71.18       86.11     11.28 o
   5   3  15      357.72      329.52     18.26 o
   7   3  15     1165.54     1197.14     32.92 o
   9   3  15        0.57       -2.03     14.83 o
  11   3  15      434.94      334.56     26.42 o
  13   3  15      386.95      404.78     29.24 o
  15   3  15       34.58       53.18     25.33 o
  17   3  15        5.00        6.29     25.94 o
 -26   4  15      180.23      198.35     56.49 o
 -24   4  15      125.94      201.66     67.79 o
 -22   4  15      233.42      241.80     65.07 o
 -20   4  15       14.10      -20.12     31.65 o
 -18   4  15      701.07      654.23     39.82 o
 -16   4  15      163.00      157.34     20.48 o
 -14   4  15      425.53      439.62     26.85 o
 -12   4  15        1.33        6.34     14.05 o
 -10   4  15     1151.19     1212.88     26.36 o
  -8   4  15       95.76       50.44     10.73 o
  -6   4  15       30.39       45.27      9.80 o
  -4   4  15      200.19      233.19     14.53 o
  -2   4  15      606.90      786.96     21.50 o
   0   4  15      160.30      239.32     14.57 o
   2   4  15      283.33      285.63     18.46 o
   4   4  15       41.05       -3.06     11.31 o
   6   4  15        0.51       10.97     15.03 o
   8   4  15      381.21      379.89     24.98 o
  10   4  15       86.72       51.31     21.87 o
  12   4  15        0.43      -18.35     18.35 o
  14   4  15       20.29      -12.41     22.53 o
  16   4  15       52.48       20.88     29.20 o
 -25   5  15        4.33       10.51     56.40 o
 -23   5  15       59.40      -60.87     83.24 o
 -21   5  15        0.42      -26.01     26.01 o
 -19   5  15        3.74        1.28     26.76 o
 -17   5  15      253.14      268.50     28.51 o
 -15   5  15     1301.49     1185.18     40.53 o
 -13   5  15     1606.21     1703.32     48.90 o
 -11   5  15        3.42       37.25     15.30 o
  -9   5  15     1412.95     1517.13     34.86 o
  -7   5  15      370.40      350.70     19.01 o
  -5   5  15     1762.19     1968.49     39.62 o
  -3   5  15     3239.72     3399.15     48.70 o
  -1   5  15       75.80       69.37     14.63 o
   1   5  15     1274.47     1305.38     32.04 o
   3   5  15      455.86      386.81     22.36 o
   5   5  15      208.30      151.03     17.34 o
   7   5  15        4.54        4.08     15.58 o
   9   5  15        0.50      -17.08     17.08 o
  11   5  15       26.33       35.24     19.30 o
  13   5  15       79.86       37.82     22.96 o
  15   5  15       21.45      -16.15     29.06 o
 -24   6  15       77.48      -98.49     98.49 o
 -22   6  15        5.26      -38.06     38.06 o
 -20   6  15        1.21      -31.43     31.43 o
 -18   6  15      160.15      161.99     31.78 o
 -16   6  15       69.13       94.46     22.15 o
 -14   6  15      126.36      113.05     23.39 o
 -12   6  15      349.22      350.93     25.25 o
 -10   6  15      489.65      522.78     27.90 o
  -8   6  15     1041.31     1057.49     40.58 o
  -6   6  15     3859.10     3602.87     64.55 o
  -4   6  15       25.31       34.76     16.11 o
  -2   6  15       15.83       29.72     16.06 o
   0   6  15        2.81        1.54     13.40 o
   2   6  15       31.39       36.11     15.90 o
   4   6  15      732.58      662.77     28.44 o
   6   6  15        2.59        4.10     14.44 o
   8   6  15       20.74       56.68     19.12 o
  10   6  15      103.07      130.91     26.92 o
  12   6  15        0.46      -14.03     22.00 o
  14   6  15       18.13      -26.48     26.48 o
 -21   7  15        0.97      -36.90     36.90 o
 -19   7  15        9.50       32.40     34.71 o
 -17   7  15      113.70       92.80     35.47 o
 -15   7  15      967.45     1016.12     46.36 o
 -13   7  15       14.07        4.40     20.40 o
 -11   7  15     1004.60     1020.18     40.25 o
  -9   7  15      649.53      799.51     34.94 o
  -7   7  15      684.11      775.00     34.87 o
  -5   7  15       49.73       44.40     19.28 o
  -3   7  15       55.99       94.40     21.46 o
  -1   7  15      247.26      258.37     25.39 o
   1   7  15       14.87        8.29     16.13 o
   3   7  15       78.57       80.92     19.14 o
   5   7  15        0.64       32.39     17.93 o
   7   7  15       74.59       78.41     22.07 o
   9   7  15       41.50       15.67     22.68 o
  11   7  15      102.70      123.68     30.19 o
 -18   8  15      321.09      310.21     47.91 o
 -16   8  15       88.65       84.27     33.85 o
 -14   8  15        0.28       -5.68     23.32 o
 -12   8  15       14.36       -9.06     20.79 o
 -10   8  15        0.05       -8.63     19.40 o
  -8   8  15        3.38      -18.50     19.36 o
  -6   8  15      345.65      318.40     28.24 o
  -4   8  15       29.48       -4.44     18.30 o
  -2   8  15      127.89       84.62     25.07 o
   0   8  15      261.52      260.39     27.04 o
   2   8  15       50.98      106.90     24.23 o
   4   8  15      162.44      190.91     26.20 o
   6   8  15        8.29       14.45     23.48 o
   8   8  15       20.81       30.56     25.97 o
 -15   9  15       15.51       10.40     32.28 o
 -13   9  15       99.30      104.20     30.42 o
 -11   9  15        8.87       20.53     25.11 o
  -9   9  15      268.55      346.35     34.20 o
  -7   9  15      255.10      257.55     29.73 o
  -5   9  15        2.58      -16.93     21.69 o
  -3   9  15        0.29      -22.11     22.11 o
  -1   9  15      155.26      128.14     26.12 o
   1   9  15       19.32       25.67     22.92 o
   3   9  15       34.78       31.98     24.33 o
   5   9  15        4.74        6.75     26.28 o
 -28   0  16       69.92      130.62     59.54 o
 -26   0  16      534.07      670.73     80.15 o
 -24   0  16       61.70       26.83     58.78 o
 -22   0  16      227.79      318.77     56.37 o
 -20   0  16     1427.88     1391.32    106.43 o
 -18   0  16      134.01       79.43     30.50 o
 -16   0  16    11413.72    11121.45    494.05 o
 -14   0  16     2119.31     2012.74     46.21 o
 -12   0  16        3.54        8.96     15.07 o
 -10   0  16      755.57      600.31     17.32 o
  -8   0  16      928.60      916.87     15.95 o
  -6   0  16      234.83      293.58     10.86 o
  -4   0  16     5710.82     5739.54     56.75 o
  -2   0  16     4766.65     5095.06     59.57 o
   0   0  16     1770.74     1951.88     29.27 o
   2   0  16     1660.63     1653.97     31.35 o
   4   0  16      421.31      448.85     25.71 o
   6   0  16      584.16      653.86     33.26 o
   8   0  16     2522.44     2351.02     86.69 o
  10   0  16      178.74      126.94     28.84 o
  12   0  16      131.42       93.40     29.23 o
  14   0  16      737.10      698.49     61.74 o
  16   0  16      437.51      466.96     50.39 o
  18   0  16      283.86      394.96     51.26 o
 -27   1  16        1.08       26.45     34.02 o
 -25   1  16      143.91      134.91     36.15 o
 -23   1  16     1332.58     1549.02     66.41 o
 -21   1  16       26.42       43.63     34.64 o
 -19   1  16      523.39      632.15     42.97 o
 -17   1  16     1662.86     1543.33     52.60 o
 -15   1  16     4455.47     4442.30     66.84 o
 -13   1  16     2652.80     2460.02     33.36 o
 -11   1  16        1.95        7.43      5.15 o
  -9   1  16    13068.23    12942.80    101.59 o
  -7   1  16     1338.92     1322.34     26.35 o
  -5   1  16    10409.89    10620.85    101.75 o
  -3   1  16       42.63       74.51      6.27 o
  -1   1  16      614.16      625.89     12.44 o
   1   1  16      321.32      319.27     11.28 o
   3   1  16       12.99       15.43      7.55 o
   5   1  16      549.08      512.61     21.64 o
   7   1  16      995.38     1146.08     33.69 o
   9   1  16       49.94       14.10     14.69 o
  11   1  16     1500.44     1492.95     41.99 o
  13   1  16        9.32        0.05     20.56 o
  15   1  16        3.61      -21.27     21.27 o
  17   1  16      297.30      285.76     37.36 o
 -28   2  16       26.86      -11.85     41.52 o
 -26   2  16      179.86      161.59     39.50 o
 -24   2  16       80.32       58.28     29.96 o
 -22   2  16      887.28      922.41     55.73 o
 -20   2  16      663.21      699.74     47.68 o
 -18   2  16      193.99      221.90     32.73 o
 -16   2  16        0.31      -15.36     15.36 o
 -14   2  16       17.27       -0.70     13.53 o
 -12   2  16      279.67      269.64     17.53 o
 -10   2  16      421.49      491.85     14.26 o
  -8   2  16     1069.91      977.22     19.56 o
  -6   2  16      424.27      542.97     17.87 o
  -4   2  16     1039.67     1020.98     14.47 o
  -2   2  16      728.05      753.80     14.91 o
   0   2  16        2.04       16.36      5.84 o
   2   2  16     2025.35     2133.96     30.44 o
   4   2  16     1833.78     1850.01     35.12 o
   6   2  16       63.80       73.64     15.16 o
   8   2  16      156.23      131.35     18.00 o
  10   2  16      272.04      248.73     21.04 o
  12   2  16        3.60       -3.72     17.30 o
  14   2  16      107.12      107.69     24.17 o
  16   2  16      225.29      289.01     32.40 o
  18   2  16       23.85      -30.23     30.23 o
 -27   3  16      157.09      135.56     41.13 o
 -25   3  16        7.42      -29.00     29.00 o
 -23   3  16       59.15       32.11     32.73 o
 -21   3  16        0.02      -23.83     34.82 o
 -19   3  16       30.71       22.43     28.50 o
 -17   3  16      311.11      337.90     38.52 o
 -15   3  16     1729.03     1624.24     44.30 o
 -13   3  16      169.50      156.01     18.03 o
 -11   3  16     1686.74     1589.14     35.47 o
  -9   3  16     1370.71     1321.54     22.47 o
  -7   3  16     4509.02     4499.85     44.39 o
  -5   3  16     6471.14     6196.61     56.58 o
  -3   3  16      237.49      213.76     10.56 o
  -1   3  16        6.13       21.46      8.86 o
   1   3  16      820.53      628.91     19.61 o
   3   3  16      178.34      201.81     14.96 o
   5   3  16     7866.76     7754.95     85.24 o
   7   3  16       13.95       20.55     14.16 o
   9   3  16     1059.96     1238.24     38.95 o
  11   3  16      243.20      226.43     26.06 o
  13   3  16      137.26      171.61     25.59 o
  15   3  16       12.97       -7.10     22.73 o
  17   3  16       79.85       51.33     29.47 o
 -26   4  16       10.63      -38.52     38.52 o
 -24   4  16       20.07      -27.02     59.54 o
 -22   4  16      274.71      216.39     47.26 o
 -20   4  16       31.16        6.95     30.83 o
 -18   4  16      290.95      262.11     32.23 o
 -16   4  16      105.93       83.15     23.44 o
 -14   4  16       87.37       72.63     18.22 o
 -12   4  16     2250.17     2180.50     44.63 o
 -10   4  16     1035.70      906.75     26.93 o
  -8   4  16     4478.67     4383.56     52.50 o
  -6   4  16      629.82      644.98     20.59 o
  -4   4  16     2258.92     2265.86     35.39 o
  -2   4  16      944.13     1107.02     24.19 o
   0   4  16       43.07       14.39     10.80 o
   2   4  16     1702.93     1713.14     34.83 o
   4   4  16     1004.60      856.54     29.10 o
   6   4  16       46.33       34.98     15.91 o
   8   4  16       11.29       23.39     16.77 o
  10   4  16      717.87      762.97     36.67 o
  12   4  16       32.73       -0.51     20.60 o
  14   4  16       28.77       -4.28     22.04 o
  16   4  16       78.37       68.97     30.26 o
 -25   5  16       48.64      -10.71     58.88 o
 -23   5  16      261.60      274.01     60.53 o
 -21   5  16      130.69      112.78     34.68 o
 -19   5  16      312.26      396.05     42.12 o
 -17   5  16     1015.53      939.54     61.19 o
 -15   5  16     1165.33     1159.70     52.82 o
 -13   5  16       73.20      142.30     20.98 o
 -11   5  16     2420.14     2200.20     43.28 o
  -9   5  16      137.58      119.67     16.66 o
  -7   5  16     1488.59     1550.20     32.73 o
  -5   5  16       12.49       12.96     15.99 o
  -3   5  16      191.62      273.61     18.41 o
  -1   5  16        1.42      -12.16     12.16 o
   1   5  16      312.12      245.54     19.51 o
   3   5  16        0.15       29.30     13.57 o
   5   5  16      194.07      261.25     21.76 o
   7   5  16      104.49      150.73     21.44 o
   9   5  16      363.32      352.66     28.01 o
  11   5  16        1.38      -18.30     25.06 o
  13   5  16       14.79        6.37     24.03 o
  15   5  16        0.10      -26.30     26.30 o
 -22   6  16      164.86       81.99     66.21 o
 -20   6  16       60.08        9.87     28.16 o
 -18   6  16      630.57      626.96     52.85 o
 -16   6  16     1395.26     1390.72     56.80 o
 -14   6  16       41.70      -13.61     19.41 o
 -12   6  16      877.92      944.24     54.85 o
 -10   6  16        0.68       11.49     15.85 o
  -8   6  16     2472.75     2511.68     77.00 o
  -6   6  16      286.98      343.40     23.64 o
  -4   6  16        6.24       -0.35     13.74 o
  -2   6  16      630.86      700.12     31.50 o
   0   6  16      110.67      115.40     17.30 o
   2   6  16      197.82      209.11     21.01 o
   4   6  16       86.46      108.59     17.11 o
   6   6  16      113.22       95.40     19.94 o
   8   6  16      103.78       82.52     21.02 o
  10   6  16      810.52      818.31     47.84 o
  12   6  16       22.67        5.01     27.58 o
 -21   7  16       26.21      -37.22     37.22 o
 -19   7  16       47.03       98.43     37.08 o
 -17   7  16       19.99      -15.20     27.02 o
 -15   7  16        4.24       40.23     25.98 o
 -13   7  16       13.86       32.09     22.10 o
 -11   7  16      314.60      335.08     26.90 o
  -9   7  16     2624.66     2758.07     57.19 o
  -7   7  16       28.78       24.18     18.25 o
  -5   7  16     1079.60     1039.02     37.81 o
  -3   7  16      410.56      471.62     33.91 o
  -1   7  16      955.93      982.20     38.65 o
   1   7  16      115.07       90.60     19.55 o
   3   7  16      977.44     1079.54     39.47 o
   5   7  16      154.57      174.16     21.05 o
   7   7  16      409.61      503.40     33.80 o
   9   7  16      167.14      244.40     31.70 o
  11   7  16       83.38       38.69     31.59 o
 -18   8  16       39.39       51.99     40.37 o
 -16   8  16        2.48        2.48     46.52 o
 -14   8  16       84.95       70.52     31.68 o
 -12   8  16        2.84      -19.10     19.46 o
 -10   8  16      161.52       99.56     22.78 o
  -8   8  16      258.66      316.56     28.37 o
  -6   8  16        2.47      -12.66     18.78 o
  -4   8  16       59.99       59.42     22.18 o
  -2   8  16      106.28       57.81     22.29 o
   0   8  16      161.07      133.10     24.95 o
   2   8  16      146.99      200.29     26.74 o
   4   8  16       18.49       46.17     27.16 o
   6   8  16      306.59      327.50     32.90 o
   8   8  16        2.57      -25.41     25.41 o
 -13   9  16        0.91       34.68     30.92 o
 -11   9  16       51.06      -16.92     37.39 o
  -9   9  16      218.00      182.90     32.32 o
  -7   9  16       39.96       47.18     23.71 o
  -5   9  16      687.43      645.96     38.80 o
  -3   9  16       13.33       21.50     25.67 o
  -1   9  16      166.67      150.53     26.54 o
   1   9  16        6.04       31.03     22.54 o
   3   9  16      126.52      143.28     28.76 o
 -27   1  17       11.73       -2.19     31.63 o
 -25   1  17       11.81       19.80     36.23 o
 -23   1  17      200.24      218.96     34.78 o
 -21   1  17       43.14       91.73     30.19 o
 -19   1  17      304.02      345.51     34.62 o
 -17   1  17      587.44      621.67     39.24 o
 -15   1  17      416.15      476.19     32.30 o
 -13   1  17      378.97      396.66     20.60 o
 -11   1  17      114.46      100.10      7.53 o
  -9   1  17      386.77      408.87      9.75 o
  -7   1  17      316.84      270.00     11.97 o
  -5   1  17     3777.46     4113.92     53.35 o
  -3   1  17      159.67      135.71      7.52 o
  -1   1  17      328.02      478.06     12.04 o
   1   1  17      106.29      114.36      9.42 o
   3   1  17      185.38      164.34     12.18 o
   5   1  17      104.40      156.24     17.71 o
   7   1  17        4.77       15.85     15.81 o
   9   1  17       73.47       59.70     22.82 o
  11   1  17       28.18       36.17     17.64 o
  13   1  17       14.14       -5.91     19.96 o
  15   1  17      122.32      149.28     27.91 o
  17   1  17        1.39      -35.05     35.05 o
 -28   2  17      114.19      128.76     40.42 o
 -26   2  17       15.96       -8.19     29.30 o
 -24   2  17        7.19       40.66     29.72 o
 -22   2  17        4.88        9.66     27.42 o
 -20   2  17      332.41      271.10     33.61 o
 -18   2  17      756.98      723.94     49.62 o
 -16   2  17       14.81      -21.63     24.57 o
 -14   2  17       35.48       19.44     15.06 o
 -12   2  17      206.51      222.42     14.30 o
 -10   2  17     1762.96     1609.71     48.38 o
  -8   2  17     2119.70     2042.18     32.95 o
  -6   2  17      635.40      644.81     19.01 o
  -4   2  17      104.05       64.30      6.68 o
  -2   2  17     1365.24     1555.15     21.90 o
   0   2  17       66.29       67.51     10.13 o
   2   2  17      150.98      167.38     13.01 o
   4   2  17     4286.31     4028.65     54.30 o
   6   2  17      763.39      666.45     27.46 o
   8   2  17      780.66      841.48     33.62 o
  10   2  17       16.49       -4.10     17.11 o
  12   2  17      336.99      335.67     37.61 o
  14   2  17        1.08      -21.45     21.61 o
  16   2  17      112.39      112.38     29.93 o
 -27   3  17       33.47      -16.69     57.78 o
 -25   3  17       89.11       69.84     34.84 o
 -23   3  17       49.13       14.54     46.86 o
 -21   3  17       14.79      -11.37     30.08 o
 -19   3  17       69.04       66.17     26.91 o
 -17   3  17        4.92       -8.28     22.82 o
 -15   3  17       30.84       13.83     15.73 o
 -13   3  17       30.07       50.94     14.82 o
 -11   3  17       52.24       66.76     13.53 o
  -9   3  17      406.42      386.43     14.06 o
  -7   3  17      212.47      262.13     15.67 o
  -5   3  17        4.81       11.65      7.66 o
  -3   3  17       87.34       89.84      8.65 o
  -1   3  17      377.83      453.68     16.85 o
   1   3  17        1.15       25.19     10.36 o
   3   3  17       31.93       78.55     13.31 o
   5   3  17     1034.44     1160.06     40.42 o
   7   3  17      314.01      353.03     24.36 o
   9   3  17        9.64       -0.92     15.96 o
  11   3  17        4.05      -17.53     17.53 o
  13   3  17       57.92       44.56     22.80 o
  15   3  17      107.89       93.20     26.86 o
 -26   4  17       10.87      -36.06     51.93 o
 -24   4  17        0.34      -31.04     68.72 o
 -22   4  17      109.67       43.50     34.68 o
 -20   4  17        0.00      -14.00     56.47 o
 -18   4  17       63.65       10.05     24.35 o
 -16   4  17     1831.81     1671.27     56.12 o
 -14   4  17      547.53      585.84     30.18 o
 -12   4  17      122.30      120.66     17.24 o
 -10   4  17      259.69      258.54     18.46 o
  -8   4  17      242.24      216.36     17.59 o
  -6   4  17     1382.97     1279.97     26.65 o
  -4   4  17      994.08      950.30     24.01 o
  -2   4  17      809.21      830.38     22.57 o
   0   4  17     1198.27     1317.59     30.09 o
   2   4  17     1828.78     1848.72     37.22 o
   4   4  17      667.67      724.76     28.67 o
   6   4  17      639.13      670.00     30.87 o
   8   4  17       25.13       69.32     19.22 o
  10   4  17       83.84      108.32     22.30 o
  12   4  17       13.39      -18.69     18.69 o
  14   4  17        3.68      -29.66     29.66 o
 -25   5  17       14.52       24.71     33.89 o
 -23   5  17        8.38      -13.79     43.71 o
 -21   5  17        2.57      -32.56     32.56 o
 -19   5  17       19.91      -14.96     41.73 o
 -17   5  17       91.87       72.94     26.11 o
 -15   5  17      192.69      192.54     26.38 o
 -13   5  17       56.57       32.15     20.59 o
 -11   5  17      139.97      102.94     16.38 o
  -9   5  17      969.60     1112.04     35.88 o
  -7   5  17     1443.82     1469.09     32.05 o
  -5   5  17      369.94      286.94     18.14 o
  -3   5  17       14.78      -11.42     11.42 o
  -1   5  17      330.12      325.21     20.15 o
   1   5  17      444.71      442.51     23.48 o
   3   5  17     1473.13     1428.56     35.34 o
   5   5  17       59.09       58.74     18.02 o
   7   5  17        5.95       -5.47     16.80 o
   9   5  17       38.41        9.10     20.17 o
  11   5  17        0.01      -20.72     20.72 o
  13   5  17        1.39       -9.31     29.60 o
 -22   6  17       26.69      -23.34     51.68 o
 -20   6  17       35.76        4.51     27.17 o
 -18   6  17      187.19      134.30     30.39 o
 -16   6  17      375.76      426.29     37.65 o
 -14   6  17        9.80       -3.85     25.03 o
 -12   6  17      264.84      212.99     29.72 o
 -10   6  17      198.51      199.34     19.71 o
  -8   6  17      163.93      241.10     21.06 o
  -6   6  17        1.07       28.77     16.78 o
  -4   6  17     2577.29     2350.12     43.74 o
  -2   6  17      122.35       96.02     17.33 o
   0   6  17        2.55      -13.59     13.59 o
   2   6  17      100.36      107.73     18.64 o
   4   6  17      242.11      206.08     20.46 o
   6   6  17       91.53       71.15     22.29 o
   8   6  17       20.15        7.95     19.52 o
  10   6  17       46.47       54.66     27.71 o
  12   6  17       18.22       18.65     38.19 o
 -21   7  17        2.39      -28.43     35.31 o
 -19   7  17      192.94      138.97     42.65 o
 -17   7  17        4.02        8.22     38.89 o
 -15   7  17      139.21      149.46     32.71 o
 -13   7  17      567.79      667.34     39.85 o
 -11   7  17       27.68       11.38     18.60 o
  -9   7  17      345.25      429.79     27.98 o
  -7   7  17      782.29      812.23     35.50 o
  -5   7  17        9.61       26.70     19.16 o
  -3   7  17     1069.64     1113.93     43.11 o
  -1   7  17      355.89      403.09     28.52 o
   1   7  17      144.56       72.49     18.47 o
   3   7  17      822.12      884.95     36.51 o
   5   7  17       58.38       66.50     21.29 o
   7   7  17       66.30       98.73     29.40 o
   9   7  17        1.04      -24.73     24.73 o
 -18   8  17       37.13       11.74     78.42 o
 -16   8  17        4.44      -33.59     33.59 o
 -14   8  17        4.20      -22.46     22.46 o
 -12   8  17        8.00      -21.99     21.99 o
 -10   8  17      124.61       55.85     24.21 o
  -8   8  17       51.71       65.65     23.64 o
  -6   8  17       45.69       69.94     21.50 o
  -4   8  17      196.02       95.91     22.35 o
  -2   8  17        0.02      -13.24     18.82 o
   0   8  17       19.73       29.70     19.95 o
   2   8  17       25.97       47.79     26.55 o
   4   8  17        0.29      -14.55     27.67 o
   6   8  17        0.22      -28.12     28.12 o
 -13   9  17       22.30      -38.88     38.88 o
 -11   9  17       17.28       -4.95     45.29 o
  -9   9  17        3.04       18.51     27.01 o
  -7   9  17       14.57       -0.82     25.42 o
  -5   9  17       35.48       31.09     34.00 o
  -3   9  17       34.90        3.77     27.44 o
  -1   9  17       60.17       64.23     29.68 o
   1   9  17      143.57      193.01     47.01 o
 -28   0  18      197.62      196.55     63.31 o
 -26   0  18       95.20       80.05     61.95 o
 -24   0  18     2413.51     2422.18    160.45 o
 -22   0  18      171.08      102.94     42.30 o
 -20   0  18     1841.08     1649.09     85.12 o
 -18   0  18       18.23        6.71     27.38 o
 -16   0  18      236.23      148.67     33.10 o
 -14   0  18     3448.92     3394.55     98.60 o
 -12   0  18     5860.29     5697.07    136.62 o
 -10   0  18     1317.22     1325.41     30.32 o
  -8   0  18      912.04      940.31     19.34 o
  -6   0  18     1606.51     1476.98     24.23 o
  -4   0  18        0.37       -5.21      6.38 o
  -2   0  18      435.64      343.14     14.21 o
   0   0  18     1192.80     1130.06     32.09 o
   2   0  18     1273.95     1221.44     35.09 o
   4   0  18     8110.58     8214.60    136.66 o
   6   0  18     2583.80     2822.21     72.21 o
   8   0  18     1076.86     1042.73     75.39 o
  10   0  18        1.51      -16.91     24.30 o
  12   0  18       50.31      -28.31     28.31 o
  14   0  18      133.15       43.25     39.01 o
  16   0  18      124.60      104.66     39.03 o
 -27   1  18       88.13      137.00     39.95 o
 -25   1  18      372.45      500.96     49.28 o
 -23   1  18      371.94      419.52     43.37 o
 -21   1  18      580.29      689.81     47.69 o
 -19   1  18      198.83      220.04     29.54 o
 -17   1  18       66.63       70.84     21.22 o
 -15   1  18      968.88      781.01     37.01 o
 -13   1  18     3301.22     3090.05     63.71 o
 -11   1  18      866.28      832.75     17.93 o
  -9   1  18       24.47        7.61      3.78 o
  -7   1  18      420.10      382.64     14.27 o
  -5   1  18     5202.49     5083.73     82.33 o
  -3   1  18     5023.87     5224.24     43.50 o
  -1   1  18       65.58       64.08      7.05 o
   1   1  18      780.29      702.41     19.46 o
   3   1  18       21.84       21.30     13.15 o
   5   1  18        8.69      -14.27     14.27 o
   7   1  18     4147.57     4042.03     69.60 o
   9   1  18       88.31       41.82     18.41 o
  11   1  18      309.88      355.77     27.62 o
  13   1  18      182.74      203.84     41.54 o
  15   1  18      262.14      396.70     35.66 o
 -28   2  18      202.35      107.42     63.31 o
 -26   2  18        0.13      -27.63     27.63 o
 -24   2  18      731.04      772.49     65.91 o
 -22   2  18       49.19       33.07     29.35 o
 -20   2  18      569.43      640.64     53.98 o
 -18   2  18       51.12       49.52     33.26 o
 -16   2  18      183.46      209.76     28.70 o
 -14   2  18     1123.47     1171.84     39.39 o
 -12   2  18       25.56       38.36     15.91 o
 -10   2  18     4730.02     4516.09     49.54 o
  -8   2  18     1258.87     1250.89     48.12 o
  -6   2  18     4558.33     4637.08     58.16 o
  -4   2  18        0.17       -1.04      6.18 o
  -2   2  18      329.00      426.04     16.44 o
   0   2  18      633.55      752.71     20.43 o
   2   2  18      531.26      478.05     22.13 o
   4   2  18     2621.96     2779.27     51.26 o
   6   2  18       22.09       23.80     14.74 o
   8   2  18        1.79       -4.99     14.76 o
  10   2  18        1.56      -14.40     18.03 o
  12   2  18        0.51        6.68     20.01 o
  14   2  18       12.10      -19.84     22.46 o
  16   2  18        6.89        4.16     26.34 o
 -27   3  18       58.53       39.39     56.31 o
 -25   3  18      180.76      144.53     54.11 o
 -23   3  18        8.26      -31.31     31.31 o
 -21   3  18       60.08       75.05     30.53 o
 -19   3  18      144.38       72.77     50.10 o
 -17   3  18       60.25       27.01     22.78 o
 -15   3  18     1775.53     1825.73     52.61 o
 -13   3  18     4192.68     4136.38     87.21 o
 -11   3  18     2580.46     2519.33     42.17 o
  -9   3  18     4528.70     4366.33     50.89 o
  -7   3  18     5970.99     5884.05     75.25 o
  -5   3  18     3060.82     2857.06     31.56 o
  -3   3  18     4194.21     3828.24     40.45 o
  -1   3  18       62.28       58.37     10.42 o
   1   3  18     5745.39     5360.43     62.86 o
   3   3  18     5425.20     4952.55     61.85 o
   5   3  18      178.66      291.05     23.35 o
   7   3  18      402.79      299.67     25.72 o
   9   3  18      510.34      638.26     34.92 o
  11   3  18       42.92        0.24     19.29 o
  13   3  18       92.66       42.87     24.55 o
  15   3  18       23.24       27.55     26.16 o
 -26   4  18       73.41       17.09     49.89 o
 -24   4  18      185.32      128.98     45.98 o
 -22   4  18       54.99       44.78     43.51 o
 -20   4  18      296.98      292.20     36.68 o
 -18   4  18       80.28       76.65     45.74 o
 -16   4  18      201.99      148.41     26.36 o
 -14   4  18      275.30      343.60     28.69 o
 -12   4  18      733.82      659.03     27.24 o
 -10   4  18      900.64      816.07     30.67 o
  -8   4  18      624.17      684.35     20.47 o
  -6   4  18     3210.65     3190.81     42.71 o
  -4   4  18     1220.95     1061.17     24.37 o
  -2   4  18       25.75       -6.30     10.29 o
   0   4  18     1144.58     1222.18     29.99 o
   2   4  18       78.51       90.10     14.80 o
   4   4  18      316.90      333.79     23.29 o
   6   4  18      463.65      478.29     29.65 o
   8   4  18      174.69      178.32     24.50 o
  10   4  18        4.36      -19.05     19.05 o
  12   4  18       52.29       16.94     24.78 o
  14   4  18       37.86       53.03     28.39 o
 -25   5  18       49.20      -49.25     49.25 o
 -23   5  18       80.42       22.05     33.60 o
 -21   5  18      278.10      219.29     36.24 o
 -19   5  18      234.54      251.14     36.98 o
 -17   5  18      892.48     1055.08     59.49 o
 -15   5  18       72.29       43.41     20.78 o
 -13   5  18      808.86      839.80     40.74 o
 -11   5  18      630.39      699.68     28.90 o
  -9   5  18     2112.03     2073.32     39.98 o
  -7   5  18     1621.62     1560.39     32.87 o
  -5   5  18      772.13      737.88     35.73 o
  -3   5  18     1346.76     1278.96     31.76 o
  -1   5  18       53.79       28.63     13.54 o
   1   5  18      114.72      109.92     16.90 o
   3   5  18      100.35      107.80     16.15 o
   5   5  18       75.26      127.81     21.23 o
   7   5  18        0.11      -17.09     17.09 o
   9   5  18       26.95        6.88     19.86 o
  11   5  18        6.47      -14.82     20.39 o
  13   5  18       10.13      -16.52     25.79 o
 -22   6  18       36.22       24.00     40.49 o
 -20   6  18      231.44      225.74     44.18 o
 -18   6  18       96.92      101.84     41.29 o
 -16   6  18        4.37       11.37     22.42 o
 -14   6  18        0.37      -19.73     19.73 o
 -12   6  18       72.05       33.21     18.95 o
 -10   6  18      462.54      413.42     29.38 o
  -8   6  18      151.32      176.86     20.43 o
  -6   6  18      800.36      910.58     32.57 o
  -4   6  18       22.14       39.94     14.89 o
  -2   6  18       29.95       13.14     14.43 o
   0   6  18      304.13      315.02     22.44 o
   2   6  18       23.81       24.03     17.44 o
   4   6  18      177.65      167.17     23.63 o
   6   6  18       24.55       23.04     18.76 o
   8   6  18      180.18      180.40     26.68 o
  10   6  18       82.34       73.98     28.47 o
 -21   7  18      155.70      -31.77     88.96 o
 -19   7  18       24.65      -28.06     28.06 o
 -17   7  18      126.35      129.58     34.38 o
 -15   7  18        4.83       12.22     26.05 o
 -13   7  18        5.91        6.70     21.07 o
 -11   7  18       54.22       31.13     20.70 o
  -9   7  18       14.99       28.71     20.63 o
  -7   7  18        0.14       11.67     19.70 o
  -5   7  18       25.27       39.85     22.53 o
  -3   7  18       76.92       98.95     23.67 o
  -1   7  18       96.44      155.49     24.87 o
   1   7  18      142.04      147.53     24.14 o
   3   7  18      201.75      260.15     25.25 o
   5   7  18      171.44      202.28     37.12 o
   7   7  18       67.51      146.55     38.36 o
   9   7  18       24.81      -15.83     28.58 o
 -16   8  18        0.21      -29.87     29.87 o
 -14   8  18       14.01       12.69     24.63 o
 -12   8  18      114.53      105.32     28.36 o
 -10   8  18      203.12      179.95     29.49 o
  -8   8  18      109.70      143.71     31.15 o
  -6   8  18      480.24      532.24     37.95 o
  -4   8  18       32.53       42.23     24.28 o
  -2   8  18      381.66      463.17     61.57 o
   0   8  18        0.02       15.06     23.29 o
   2   8  18      107.88      122.64     40.02 o
   4   8  18       93.25       48.06     32.13 o
   6   8  18        9.34       21.09     33.47 o
 -11   9  18        1.88      -29.68     29.68 o
  -9   9  18       30.93       24.33     25.45 o
  -7   9  18        1.88       16.97     25.98 o
  -5   9  18       79.33       52.98     28.51 o
  -3   9  18        0.07      -20.97     25.70 o
  -1   9  18      243.07      284.42     36.83 o
   1   9  18      394.18      510.37     42.67 o
 -27   1  19      147.21      110.44     38.84 o
 -25   1  19       71.95      104.34     33.02 o
 -23   1  19       95.51      103.46     32.63 o
 -21   1  19      501.85      574.22     43.25 o
 -19   1  19      470.11      529.59     52.45 o
 -17   1  19       35.61        5.05     20.17 o
 -15   1  19        0.53      -17.07     17.07 o
 -13   1  19      314.93      354.64     22.78 o
 -11   1  19      285.70      277.49     12.97 o
  -9   1  19        1.18       -2.92     11.09 o
  -7   1  19      777.74      695.46     22.06 o
  -5   1  19      220.51      182.34      9.96 o
  -3   1  19        6.05       48.65      7.48 o
  -1   1  19     1012.98      952.48     24.43 o
   1   1  19      837.69      784.54     23.15 o
   3   1  19     2605.45     2689.29     51.14 o
   5   1  19      136.61      156.71     19.78 o
   7   1  19      254.01      409.72     25.59 o
   9   1  19      828.52      809.23     47.73 o
  11   1  19        2.16      -20.21     20.21 o
  13   1  19        0.00      -15.95     20.65 o
  15   1  19       23.87       39.74     25.28 o
 -26   2  19        8.91      -30.66     30.66 o
 -24   2  19      138.67       95.35     47.70 o
 -22   2  19        5.61      -25.92     25.92 o
 -20   2  19      150.20      112.84     28.38 o
 -18   2  19      206.89      140.89     29.29 o
 -16   2  19      102.76      116.11     25.87 o
 -14   2  19      494.60      467.66     32.56 o
 -12   2  19      300.57      320.35     21.03 o
 -10   2  19     1146.59     1168.87     43.56 o
  -8   2  19      346.35      278.81     25.97 o
  -6   2  19      420.79      419.93     21.55 o
  -4   2  19      465.74      550.17     15.04 o
  -2   2  19      378.72      380.22     15.60 o
   0   2  19     1430.75     1584.29     31.69 o
   2   2  19      108.28      115.36     14.88 o
   4   2  19       41.03       28.60     13.63 o
   6   2  19      765.08      870.20     33.69 o
   8   2  19      166.24      191.51     21.31 o
  10   2  19       33.16        6.97     19.09 o
  12   2  19      104.68       86.33     23.80 o
  14   2  19        0.37      -20.55     20.55 o
 -27   3  19       16.59       -7.55     32.23 o
 -25   3  19       13.66       37.72     44.48 o
 -23   3  19       26.08      -38.52     38.52 o
 -21   3  19      112.96      135.11     34.23 o
 -19   3  19        0.86      -15.45     24.86 o
 -17   3  19       74.12       48.19     21.51 o
 -15   3  19       84.99       78.09     25.22 o
 -13   3  19       20.31       77.80     22.01 o
 -11   3  19      358.50      423.57     21.87 o
  -9   3  19      810.10      827.15     61.31 o
  -7   3  19     1271.54     1282.15     36.74 o
  -5   3  19      524.78      454.29     19.67 o
  -3   3  19       93.46       74.60     10.79 o
  -1   3  19      434.37      413.25     23.59 o
   1   3  19        0.01       31.56     15.02 o
   3   3  19      325.13      415.44     31.22 o
   5   3  19      837.90      782.85     33.45 o
   7   3  19      426.93      435.52     29.15 o
   9   3  19       16.10        6.58     20.18 o
  11   3  19       16.92      -15.56     17.77 o
  13   3  19        1.94       -4.80     21.54 o
  15   3  19       84.15      162.16     56.03 o
 -26   4  19        0.04       -8.30     37.39 o
 -24   4  19       14.60       20.96     49.73 o
 -22   4  19        0.09      -12.28     26.38 o
 -20   4  19      226.14      182.94     41.27 o
 -18   4  19      555.07      415.98     36.63 o
 -16   4  19      146.38       98.84     24.39 o
 -14   4  19       11.24       24.35     18.06 o
 -12   4  19      220.54      211.43     19.70 o
 -10   4  19        8.73       13.76     13.30 o
  -8   4  19        4.02       14.68      9.81 o
  -6   4  19      112.37      132.78     13.00 o
  -4   4  19        0.28        2.97     13.36 o
  -2   4  19      118.42      102.99     14.16 o
   0   4  19     1283.75     1399.69     36.47 o
   2   4  19      134.44      196.66     19.36 o
   4   4  19      447.13      438.52     28.38 o
   6   4  19        9.74        0.96     17.27 o
   8   4  19       29.72       32.33     19.10 o
  10   4  19       11.97      -18.97     18.97 o
  12   4  19      203.63      247.06     30.77 o
  14   4  19      309.12      385.30     59.23 o
 -23   5  19       53.51       52.38     33.98 o
 -21   5  19       85.58       66.42     32.74 o
 -19   5  19      266.09      300.88     45.40 o
 -17   5  19        1.87       31.86     23.04 o
 -15   5  19       99.39      105.41     28.65 o
 -13   5  19      226.21      222.58     34.65 o
 -11   5  19      234.31      244.29     26.19 o
  -9   5  19        7.50       16.16     13.95 o
  -7   5  19      512.43      565.30     24.54 o
  -5   5  19      216.85      168.90     17.98 o
  -3   5  19       97.27      119.71     17.67 o
  -1   5  19      241.13      138.30     18.90 o
   1   5  19       12.30      -11.59     14.87 o
   3   5  19      563.12      450.46     28.44 o
   5   5  19      137.90      135.94     22.69 o
   7   5  19       16.15       21.54     19.75 o
   9   5  19      137.66      113.05     27.69 o
  11   5  19       12.89      -20.99     20.99 o
 -22   6  19       10.95      -20.94     27.99 o
 -20   6  19        1.14      -10.90     36.67 o
 -18   6  19      107.90       83.47     30.73 o
 -16   6  19       42.02       -4.04     23.20 o
 -14   6  19      330.73      326.02     33.40 o
 -12   6  19      733.81      751.75     35.58 o
 -10   6  19      236.54      252.45     24.79 o
  -8   6  19      137.73      150.72     20.93 o
  -6   6  19        7.38       21.92     18.95 o
  -4   6  19      126.55       78.51     18.38 o
  -2   6  19      616.43      655.88     44.18 o
   0   6  19        0.36      -16.40     16.40 o
   2   6  19       19.22       33.25     19.79 o
   4   6  19        0.56        1.52     19.75 o
   6   6  19       33.71       -5.35     23.47 o
   8   6  19       39.54       42.63     23.77 o
  10   6  19        2.03        7.25     37.18 o
 -19   7  19       13.60        1.60     29.23 o
 -17   7  19       87.89       72.35     32.02 o
 -15   7  19      125.13      116.12     31.38 o
 -13   7  19      188.10      150.66     25.88 o
 -11   7  19      110.59      105.18     23.69 o
  -9   7  19       10.50      -10.55     19.94 o
  -7   7  19      230.00      256.24     27.34 o
  -5   7  19       23.02       51.06     21.23 o
  -3   7  19       25.40       13.45     20.26 o
  -1   7  19        8.16      -16.24     21.50 o
   1   7  19        0.09       11.84     21.86 o
   3   7  19       27.01       57.19     22.00 o
   5   7  19       47.54       83.23     24.52 o
   7   7  19       35.70       74.57     28.24 o
 -16   8  19        7.88      -34.12     34.12 o
 -14   8  19        0.46      -22.07     22.07 o
 -12   8  19        0.84      -13.68     23.33 o
 -10   8  19       76.63       68.81     25.48 o
  -8   8  19       79.76      101.00     26.91 o
  -6   8  19        2.71        7.45     23.92 o
  -4   8  19       27.84       -3.62     32.61 o
  -2   8  19      171.65      158.73     29.42 o
   0   8  19        0.06      -21.23     21.23 o
   2   8  19        4.25      -20.62     38.36 o
   4   8  19        8.39      -31.36     40.39 o
 -11   9  19        2.80      -39.74     39.74 o
  -9   9  19       18.91      -23.45     23.45 o
  -7   9  19       19.55        2.53     26.88 o
  -5   9  19       66.67       56.86     27.52 o
  -3   9  19       40.78       53.01     29.29 o
  -1   9  19        0.02        3.66     31.64 o
 -28   0  20       49.08       65.88     54.73 o
 -26   0  20      222.46      208.16     64.11 o
 -24   0  20      206.58      214.80     54.66 o
 -22   0  20     3586.03     3908.11    141.17 o
 -20   0  20      475.79      405.88     52.87 o
 -18   0  20      214.84      220.63     38.13 o
 -16   0  20      181.14      234.99     37.99 o
 -14   0  20      194.13      167.50     36.54 o
 -12   0  20     5627.66     5499.52     97.38 o
 -10   0  20      431.65      396.94     22.54 o
  -8   0  20     5919.93     5925.85     66.13 o
  -6   0  20      558.69      470.81     14.43 o
  -4   0  20     1689.76     1731.05     33.75 o
  -2   0  20       32.27       26.30     12.24 o
   0   0  20      770.33      852.01     36.59 o
   2   0  20     2667.45     2747.85     77.50 o
   4   0  20     5809.14     6066.77    110.62 o
   6   0  20     6534.45     6998.66    146.57 o
   8   0  20     1181.88     1234.16     55.81 o
  10   0  20      887.27      988.11     67.54 o
  12   0  20      137.04       63.62     36.46 o
  14   0  20       10.08      -26.92     26.92 o
 -27   1  20       36.08        5.79     32.59 o
 -25   1  20      848.61     1059.19     66.58 o
 -23   1  20      285.07      299.62     39.83 o
 -21   1  20      283.99      369.48     39.27 o
 -19   1  20      155.93      144.57     26.25 o
 -17   1  20        0.77       -1.25     17.13 o
 -15   1  20      453.37      435.82     31.80 o
 -13   1  20      637.01      540.95     32.81 o
 -11   1  20     4469.36     4335.47     48.69 o
  -9   1  20      741.30      680.40     35.54 o
  -7   1  20     3478.63     3354.20     55.74 o
  -5   1  20       72.59       86.66     11.64 o
  -3   1  20     1621.49     1575.51     24.04 o
  -1   1  20     3772.25     3892.54     51.65 o
   1   1  20       96.84      137.77     16.59 o
   3   1  20     4370.30     4182.99     66.72 o
   5   1  20      381.42      436.83     27.87 o
   7   1  20      391.87      349.93     32.96 o
   9   1  20      611.82      595.13     32.42 o
  11   1  20        4.36      -20.74     20.74 o
  13   1  20       14.22      -20.35     20.35 o
  15   1  20       17.12      -27.54     27.54 o
 -26   2  20      198.97      146.22     40.78 o
 -24   2  20      101.16       54.15     41.27 o
 -22   2  20      374.08      520.30     62.15 o
 -20   2  20        0.12        4.36     23.22 o
 -18   2  20       16.93        6.44     20.99 o
 -16   2  20     1348.50     1115.26     41.31 o
 -14   2  20     1501.67     1403.51     52.74 o
 -12   2  20      307.46      331.75     18.40 o
 -10   2  20       34.90       67.53     19.85 o
  -8   2  20     1547.12     1583.07     48.21 o
  -6   2  20      298.58      336.01     22.79 o
  -4   2  20     1449.61     1423.35     23.29 o
  -2   2  20      156.02       89.83     11.38 o
   0   2  20        7.28       -9.62      9.62 o
   2   2  20      284.44      266.58     21.16 o
   4   2  20      546.97      550.11     26.84 o
   6   2  20     1729.65     1954.88     44.83 o
   8   2  20       21.90       14.46     17.98 o
  10   2  20      191.99      271.00     28.67 o
  12   2  20       92.47       97.28     24.94 o
  14   2  20      116.05       44.81     28.66 o
 -25   3  20        1.54       31.19     29.75 o
 -23   3  20      191.95      164.53     35.65 o
 -21   3  20      534.92      480.82     48.80 o
 -19   3  20      461.93      443.77     37.91 o
 -17   3  20       33.23       16.66     18.71 o
 -15   3  20        3.00      -16.54     16.66 o
 -13   3  20      210.89      223.51     20.39 o
 -11   3  20     1703.30     1727.82     81.18 o
  -9   3  20      337.23      398.69     30.09 o
  -7   3  20     2287.13     2117.25     73.52 o
  -5   3  20     1179.39     1322.74     37.12 o
  -3   3  20     2369.27     2188.75     35.47 o
  -1   3  20     6296.19     6200.52     73.21 o
   1   3  20        0.10       17.82     12.34 o
   3   3  20     1480.02     1346.06     50.65 o
   5   3  20      244.70      221.28     22.89 o
   7   3  20        2.62      -17.44     17.44 o
   9   3  20      448.83      472.95     33.44 o
  11   3  20       31.54       12.91     23.34 o
  13   3  20      197.06      222.97     31.54 o
 -24   4  20       83.22       46.04     39.73 o
 -22   4  20      310.22      319.49     41.07 o
 -20   4  20       96.15       62.23     34.39 o
 -18   4  20      265.80      314.78     34.41 o
 -16   4  20      130.54      117.96     24.22 o
 -14   4  20     1036.86      989.62     49.09 o
 -12   4  20      289.69      271.91     20.45 o
 -10   4  20      576.05      479.38     21.84 o
  -8   4  20      765.98      678.39     22.79 o
  -6   4  20       22.68       24.53      9.69 o
  -4   4  20     1444.57     1331.33     29.11 o
  -2   4  20      813.08      654.19     25.79 o
   0   4  20       11.96       -3.74     13.38 o
   2   4  20      626.48      624.16     32.53 o
   4   4  20       11.03       30.45     17.57 o
   6   4  20      388.27      393.78     29.32 o
   8   4  20      106.68       81.34     23.69 o
  10   4  20       22.89       -7.11     21.30 o
  12   4  20        0.72      -21.98     21.98 o
 -23   5  20        0.39      -54.57     54.57 o
 -21   5  20      378.00      368.60     56.86 o
 -19   5  20      397.15      402.14     37.64 o
 -17   5  20       10.39       32.94     22.76 o
 -15   5  20      126.03      108.92     24.27 o
 -13   5  20      132.29      115.92     23.35 o
 -11   5  20       35.15       14.71     26.17 o
  -9   5  20      370.98      481.72     24.92 o
  -7   5  20      215.52      202.37     17.76 o
  -5   5  20      250.49      217.09     20.38 o
  -3   5  20      190.70      163.83     18.64 o
  -1   5  20      566.03      495.09     29.43 o
   1   5  20       73.90      106.04     18.92 o
   3   5  20     1317.13     1311.79     54.41 o
   5   5  20      100.85       67.38     21.83 o
   7   5  20      214.85      231.39     27.67 o
   9   5  20       13.29        1.00     22.11 o
  11   5  20      105.87      135.41     28.43 o
 -22   6  20      342.39      359.80     43.15 o
 -20   6  20       19.40      -21.57     27.25 o
 -18   6  20      379.48      461.21     41.20 o
 -16   6  20      415.19      421.58     37.99 o
 -14   6  20        0.41       13.80     22.09 o
 -12   6  20       64.90       56.33     23.17 o
 -10   6  20      220.88      302.58     25.99 o
  -8   6  20     1686.22     1726.41     48.07 o
  -6   6  20        9.35       12.42     19.89 o
  -4   6  20      669.10      715.67     34.99 o
  -2   6  20        3.24       -0.86     16.07 o
   0   6  20       31.68       -3.87     16.60 o
   2   6  20      438.81      463.90     33.08 o
   4   6  20      363.46      436.19     31.83 o
   6   6  20       92.28      115.04     27.46 o
   8   6  20      107.75      142.03     27.62 o
 -19   7  20      105.79       49.57     43.02 o
 -17   7  20       17.06       10.10     34.57 o
 -15   7  20      684.21      693.97     54.78 o
 -13   7  20       91.84       61.50     30.07 o
 -11   7  20      374.43      372.62     31.77 o
  -9   7  20        5.32       12.57     24.39 o
  -7   7  20       76.94       83.78     22.95 o
  -5   7  20       46.96       35.13     20.14 o
  -3   7  20      311.97      317.82     29.92 o
  -1   7  20      114.19       61.24     23.31 o
   1   7  20       82.69      172.80     42.86 o
   3   7  20      214.00      309.39     29.23 o
   5   7  20       74.35       64.05     27.20 o
   7   7  20       47.72       12.46     28.29 o
 -16   8  20        0.48      -45.86     45.86 o
 -14   8  20        0.42       -6.08     30.47 o
 -12   8  20        0.45       -4.98     23.49 o
 -10   8  20       84.77       72.99     26.05 o
  -8   8  20       34.68       37.96     23.45 o
  -6   8  20       31.10      -21.86     21.86 o
  -4   8  20      102.83      140.36     28.58 o
  -2   8  20        8.47      -21.07     21.07 o
   0   8  20      281.53      328.12     39.07 o
   2   8  20       72.14       17.52     30.45 o
  -7   9  20       61.51       87.04     29.81 o
  -5   9  20       26.24       -4.19     30.86 o
 -27   1  21        5.75      -23.97     31.37 o
 -25   1  21      146.53      206.58     40.36 o
 -23   1  21      297.11      287.71     37.75 o
 -21   1  21       88.16       71.73     27.18 o
 -19   1  21      635.51      547.33     39.59 o
 -17   1  21      128.36      110.53     23.75 o
 -15   1  21       12.71        9.04     13.96 o
 -13   1  21        4.85        2.42     11.87 o
 -11   1  21      164.59      255.68     31.59 o
  -9   1  21      520.46      480.39     26.28 o
  -7   1  21      679.76      592.58     30.55 o
  -5   1  21     1121.73      999.21     22.08 o
  -3   1  21       20.79       29.68      9.94 o
  -1   1  21       59.04      129.35     15.57 o
   1   1  21     1120.63     1120.77     49.98 o
   3   1  21      160.61      178.41     19.81 o
   5   1  21      428.61      448.74     26.28 o
   7   1  21       40.77       16.98     16.80 o
   9   1  21      283.67      305.78     26.07 o
  11   1  21        3.26      -18.41     18.41 o
  13   1  21      144.76      102.44     29.32 o
 -26   2  21        0.99       -1.04     45.86 o
 -24   2  21       16.46       35.67     29.91 o
 -22   2  21      119.42       96.36     31.53 o
 -20   2  21      358.46      405.02     37.68 o
 -18   2  21       32.40       19.72     31.64 o
 -16   2  21       57.27       20.18     17.38 o
 -14   2  21      691.93      777.42     32.52 o
 -12   2  21       64.66       36.85     22.47 o
 -10   2  21      631.28      660.71     36.69 o
  -8   2  21       49.19       38.75     18.43 o
  -6   2  21      162.69      160.60     18.53 o
  -4   2  21       11.48       27.17     13.24 o
  -2   2  21     4058.07     4024.36     57.62 o
   0   2  21      701.00      678.79     25.04 o
   2   2  21      133.42      157.02     18.59 o
   4   2  21      227.50      267.10     25.52 o
   6   2  21      688.54      792.53     34.23 o
   8   2  21      168.52      239.23     26.37 o
  10   2  21      368.99      364.83     31.80 o
  12   2  21       58.42       60.18     25.51 o
 -25   3  21        8.08        2.83     30.30 o
 -23   3  21       51.05       21.27     29.44 o
 -21   3  21      185.09      163.65     39.18 o
 -19   3  21        2.38      -21.14     21.14 o
 -17   3  21       62.96       13.23     18.89 o
 -15   3  21      335.87      349.62     27.60 o
 -13   3  21       53.06       50.89     25.73 o
 -11   3  21     1417.28     1453.07     62.83 o
  -9   3  21      791.62      770.91     36.62 o
  -7   3  21       84.00       45.95     19.42 o
  -5   3  21      160.23      108.89     19.00 o
  -3   3  21      156.96      132.42     12.77 o
  -1   3  21        3.50       34.04     16.06 o
   1   3  21        4.03       15.54     13.00 o
   3   3  21       80.23      122.98     18.80 o
   5   3  21       38.29       39.12     18.58 o
   7   3  21      337.95      319.10     28.72 o
   9   3  21        1.16       -4.65     19.17 o
  11   3  21      167.95      191.44     31.36 o
  13   3  21      109.82      118.58     30.01 o
 -24   4  21      218.18      208.40     40.10 o
 -22   4  21        9.00      -44.02     44.02 o
 -20   4  21       22.29       29.43     30.94 o
 -18   4  21        5.59      -20.66     20.66 o
 -16   4  21      216.47      180.46     24.86 o
 -14   4  21        0.94       15.36     16.43 o
 -12   4  21       55.81       57.97     20.29 o
 -10   4  21      111.76       96.41     22.85 o
  -8   4  21     1279.89     1432.40     49.58 o
  -6   4  21       21.14       38.84     13.23 o
  -4   4  21      554.27      532.02     19.73 o
  -2   4  21        0.82        1.76     12.83 o
   0   4  21       74.66       44.09     16.33 o
   2   4  21       13.92       28.05     17.57 o
   4   4  21      143.68      104.33     21.28 o
   6   4  21        6.11       14.07     20.08 o
   8   4  21      414.19      512.53     35.12 o
  10   4  21       29.38       11.14     20.87 o
  12   4  21       93.38       80.18     26.49 o
 -23   5  21       18.84       -6.12     32.33 o
 -21   5  21      119.62       86.21     32.51 o
 -19   5  21      145.22      152.93     29.81 o
 -17   5  21       53.96       83.41     25.24 o
 -15   5  21       23.19       12.43     21.00 o
 -13   5  21      494.80      453.95     31.08 o
 -11   5  21      857.01      877.84     53.76 o
  -9   5  21      786.91      885.93     37.19 o
  -7   5  21       96.47       60.71     13.31 o
  -5   5  21        4.93       -4.78     12.77 o
  -3   5  21      762.47      606.04     27.47 o
  -1   5  21       31.69        1.77     15.01 o
   1   5  21       27.88       47.29     17.92 o
   3   5  21        0.08       16.43     27.95 o
   5   5  21        0.78      -17.17     18.04 o
   7   5  21       13.64       11.03     20.51 o
   9   5  21        4.11        0.08     21.00 o
 -22   6  21       14.70      -18.11     43.11 o
 -20   6  21       25.94       13.04     28.65 o
 -18   6  21        0.21      -10.30     24.99 o
 -16   6  21      192.50      208.88     30.95 o
 -14   6  21      219.68      236.66     30.97 o
 -12   6  21      328.05      338.32     32.88 o
 -10   6  21      512.33      498.31     28.75 o
  -8   6  21        0.92       27.75     17.34 o
  -6   6  21       24.17       17.79     17.35 o
  -4   6  21       35.11       37.88     23.68 o
  -2   6  21      122.66       88.04     18.85 o
   0   6  21      375.43      388.69     28.77 o
   2   6  21      161.31      187.53     29.09 o
   4   6  21        3.24       -1.62     22.14 o
   6   6  21        9.68      -21.00     21.00 o
   8   6  21        5.21       -1.30     24.84 o
 -19   7  21      157.92       52.66     36.35 o
 -17   7  21       63.92       24.35     26.52 o
 -15   7  21       31.81       50.98     26.74 o
 -13   7  21       48.22      -17.33     25.13 o
 -11   7  21       33.20       42.46     27.16 o
  -9   7  21       64.27       72.59     21.53 o
  -7   7  21        0.27      -14.83     19.32 o
  -5   7  21      196.93      158.61     27.71 o
  -3   7  21      596.96      664.93     37.60 o
  -1   7  21      252.21      268.14     32.49 o
   1   7  21       42.77       46.82     24.68 o
   3   7  21       81.77       74.60     23.89 o
   5   7  21      216.69      269.15     38.60 o
 -14   8  21       45.53      -43.11     43.11 o
 -12   8  21       13.69        8.24     26.35 o
 -10   8  21       43.98       61.70     29.45 o
  -8   8  21       76.39       68.32     31.93 o
  -6   8  21       42.52       -4.80     24.81 o
  -4   8  21       25.61       -2.14     34.81 o
  -2   8  21       11.42      -11.10     24.47 o
   0   8  21       13.93      -18.71     22.72 o
   2   8  21        2.13        8.67     35.77 o
 -26   0  22       52.59      113.06    100.08 o
 -24   0  22       29.59       60.37     68.31 o
 -22   0  22      178.27      131.67     45.21 o
 -20   0  22      294.43      272.55     45.71 o
 -18   0  22      378.19      287.53     41.28 o
 -16   0  22       49.43        7.12     52.42 o
 -14   0  22     1401.46     1266.05     43.11 o
 -12   0  22     2634.02     2507.21     55.98 o
 -10   0  22      180.93      162.06     15.10 o
  -8   0  22       17.62       -8.39      8.39 o
  -6   0  22      616.80      603.60     34.84 o
  -4   0  22      105.67      112.73     18.80 o
  -2   0  22     4306.28     4153.95     70.40 o
   0   0  22     3223.03     3029.02     67.88 o
   2   0  22     1561.86     1335.03     48.37 o
   4   0  22      204.65      238.17     30.71 o
   6   0  22      381.58      329.34     35.20 o
   8   0  22     1066.38     1122.33     59.88 o
  10   0  22        0.63       -6.67     31.65 o
  12   0  22      270.80      363.37     55.92 o
 -27   1  22      357.95      367.18     62.30 o
 -25   1  22        3.05       24.75     30.79 o
 -23   1  22     1176.86     1345.98     64.05 o
 -21   1  22      767.98      815.16     51.89 o
 -19   1  22      163.32      202.05     29.76 o
 -17   1  22      924.46     1041.23     45.40 o
 -15   1  22     2121.57     2096.78     46.96 o
 -13   1  22      197.67      151.99     16.50 o
 -11   1  22      223.05      214.16     22.33 o
  -9   1  22      635.89      661.22     28.91 o
  -7   1  22     3069.40     2897.66     66.31 o
  -5   1  22     3414.28     3427.13     46.18 o
  -3   1  22       12.58        1.53      9.19 o
  -1   1  22      361.80      343.03     17.03 o
   1   1  22     1811.37     2109.60     41.44 o
   3   1  22      561.95      481.04     29.57 o
   5   1  22     3416.48     3434.28     63.65 o
   7   1  22      159.94      120.59     20.29 o
   9   1  22      159.41      121.31     22.50 o
  11   1  22       10.60      -20.18     20.18 o
  13   1  22       25.55       14.16     38.83 o
 -26   2  22       12.28       -8.59     33.36 o
 -24   2  22      163.17      134.53     35.41 o
 -22   2  22      104.74      131.50     31.71 o
 -20   2  22      161.21      221.74     40.16 o
 -18   2  22       25.55       -4.97     17.17 o
 -16   2  22      242.71      289.92     25.66 o
 -14   2  22      580.49      563.45     25.60 o
 -12   2  22     2573.96     2569.42     65.80 o
 -10   2  22      316.86      337.57     30.27 o
  -8   2  22     1025.98      926.61     39.97 o
  -6   2  22      957.72      864.56     33.44 o
  -4   2  22      883.07      793.46     21.31 o
  -2   2  22     1115.24     1045.38     39.06 o
   0   2  22      303.67      287.82     18.48 o
   2   2  22        0.91      -13.04     13.04 o
   4   2  22       40.57       46.13     16.16 o
   6   2  22      908.94     1029.62     39.31 o
   8   2  22      397.57      483.56     33.01 o
  10   2  22        0.21      -21.44     21.44 o
  12   2  22        7.07       -7.48     22.85 o
 -25   3  22        0.06       28.01     31.17 o
 -23   3  22      230.97      332.70     41.78 o
 -21   3  22        0.78       -7.96     23.67 o
 -19   3  22      301.69      408.77     48.61 o
 -17   3  22      457.68      530.67     35.82 o
 -15   3  22       82.89       57.51     17.79 o
 -13   3  22     2528.86     2528.93     93.55 o
 -11   3  22       40.67       73.26     24.23 o
  -9   3  22      640.71      693.96     36.95 o
  -7   3  22      276.77      237.73     23.31 o
  -5   3  22     1750.03     1875.69     67.96 o
  -3   3  22     1103.36     1192.16     28.07 o
  -1   3  22       56.96       27.06     16.36 o
   1   3  22     2948.56     2917.06     54.02 o
   3   3  22       52.35       64.74     17.70 o
   5   3  22     1081.93     1047.18     41.17 o
   7   3  22       15.31       24.46     20.94 o
   9   3  22      583.15      719.20     40.95 o
  11   3  22      153.96       62.12     26.35 o
 -24   4  22      106.25       42.26     33.62 o
 -22   4  22       60.07       34.33     31.74 o
 -20   4  22      233.33      279.50     36.51 o
 -18   4  22        3.51        0.66     24.76 o
 -16   4  22        5.79       -1.69     16.91 o
 -14   4  22      143.41       95.64     42.65 o
 -12   4  22      265.30      220.31     26.69 o
 -10   4  22     1545.30     1758.26     53.87 o
  -8   4  22      420.90      351.80     30.52 o
  -6   4  22     1221.52     1196.13     43.80 o
  -4   4  22      177.11      200.49     19.95 o
  -2   4  22       74.50       65.39     17.87 o
   0   4  22      450.60      490.11     27.99 o
   2   4  22      304.75      425.87     27.30 o
   4   4  22      111.37      112.69     25.84 o
   6   4  22      612.03      652.37     36.48 o
   8   4  22      327.66      357.70     33.04 o
  10   4  22      120.30      106.50     27.89 o
 -23   5  22      607.70      562.24     53.53 o
 -21   5  22        3.71        4.87     44.31 o
 -19   5  22      933.09      939.91     68.15 o
 -17   5  22      771.26      671.49     51.90 o
 -15   5  22      149.48      178.89     36.15 o
 -13   5  22      535.63      499.39     45.29 o
 -11   5  22      392.44      454.43     44.28 o
  -9   5  22      724.75      805.59     66.95 o
  -7   5  22        2.59       -5.48     21.52 o
  -5   5  22       49.56       28.91     21.18 o
  -3   5  22      103.45       80.27     16.27 o
  -1   5  22       24.90       14.46     15.90 o
   1   5  22        4.50        9.83     17.81 o
   3   5  22       13.84       34.22     19.60 o
   5   5  22      112.97      141.78     24.91 o
   7   5  22       91.05       35.37     22.82 o
   9   5  22       27.27       29.97     25.68 o
 -20   6  22       45.89       40.56     49.53 o
 -18   6  22      109.38      139.83     44.01 o
 -16   6  22       77.10       57.95     38.52 o
 -14   6  22      174.78      206.26     43.57 o
 -12   6  22      153.53       98.00     34.02 o
 -10   6  22       52.33       56.86     32.38 o
  -8   6  22       77.58       66.59     34.07 o
  -6   6  22        0.14      -25.55     27.42 o
  -4   6  22       67.11       87.53     26.48 o
  -2   6  22      205.25      250.62     24.53 o
   0   6  22       65.89       47.60     20.59 o
   2   6  22      259.79      306.55     28.18 o
   4   6  22      159.77      207.48     27.65 o
   6   6  22      122.89      130.45     26.94 o
 -17   7  22       77.07      -25.04     56.86 o
 -15   7  22      190.35      126.68     41.12 o
 -13   7  22       25.07      -32.77     32.77 o
 -11   7  22       71.20      -25.22     32.41 o
  -9   7  22      476.90      491.96     50.46 o
  -7   7  22       92.64       42.42     34.13 o
  -5   7  22      180.43      189.12     50.44 o
  -3   7  22      339.73      365.59     36.44 o
  -1   7  22       55.69       71.20     27.00 o
   1   7  22      393.01      442.72     37.93 o
   3   7  22        0.10        5.07     21.71 o
 -14   8  22        1.10        8.36     51.70 o
 -12   8  22      121.32       97.03     39.91 o
 -10   8  22        5.95      -31.20     31.20 o
  -8   8  22      239.37      206.71     52.28 o
  -6   8  22       52.01       13.16     35.15 o
  -4   8  22        3.35      -24.29     34.95 o
  -2   8  22      128.94      108.73     30.91 o
   0   8  22      121.81       90.69     30.66 o
 -27   1  23      106.06      131.85     64.63 o
 -25   1  23       11.08      -10.21     28.52 o
 -23   1  23       20.77       27.52     28.76 o
 -21   1  23       24.15       90.55     31.18 o
 -19   1  23      136.64      139.81     26.14 o
 -17   1  23       33.42       82.20     18.29 o
 -15   1  23      212.75      220.85     20.17 o
 -13   1  23      456.55      527.84     34.59 o
 -11   1  23     1598.84     1542.48     42.28 o
  -9   1  23        2.70      -13.04     13.04 o
  -7   1  23      242.15      291.74     20.73 o
  -5   1  23      259.91      289.42     13.88 o
  -3   1  23     1031.74      940.38     22.43 o
  -1   1  23       22.51       14.36     16.51 o
   1   1  23       90.71      139.39     16.92 o
   3   1  23       76.10      117.40     17.36 o
   5   1  23       92.52      167.65     20.94 o
   7   1  23        9.16      -17.43     17.65 o
   9   1  23        1.82      -18.04     18.04 o
  11   1  23        6.02       -5.09     26.94 o
 -26   2  23        0.08      -15.62     32.10 o
 -24   2  23        3.69      -17.35     30.07 o
 -22   2  23       17.79      -12.02     23.84 o
 -20   2  23        3.79       14.35     20.45 o
 -18   2  23      126.32       98.34     30.20 o
 -16   2  23      106.17       95.89     19.64 o
 -14   2  23      167.21      178.12     26.52 o
 -12   2  23     1066.56     1111.14     49.94 o
 -10   2  23      113.50      121.99     33.48 o
  -8   2  23       52.17       46.40     17.62 o
  -6   2  23      203.53      238.56     20.54 o
  -4   2  23      786.22      789.23     30.74 o
  -2   2  23      479.02      466.55     18.07 o
   0   2  23       79.95       52.79     13.92 o
   2   2  23        7.02       10.05     14.25 o
   4   2  23      250.13      258.80     23.25 o
   6   2  23      965.99     1114.29     42.69 o
   8   2  23        8.45       -7.25     19.64 o
  10   2  23       46.12       29.84     24.05 o
 -25   3  23        1.40      -29.60     29.60 o
 -23   3  23       15.37        6.68     26.04 o
 -21   3  23        1.08       10.47     22.90 o
 -19   3  23       26.75       17.70     22.01 o
 -17   3  23       31.19       10.02     40.32 o
 -15   3  23       59.92        6.44     24.85 o
 -13   3  23      482.33      494.01     45.86 o
 -11   3  23      569.07      544.43     39.65 o
  -9   3  23      353.65      407.32     31.28 o
  -7   3  23        0.23       -0.93     15.95 o
  -5   3  23        1.06        1.91     16.23 o
  -3   3  23       12.82        0.67     16.84 o
  -1   3  23      215.49      197.72     17.16 o
   1   3  23       31.17       79.90     16.93 o
   3   3  23        0.71      -19.69     19.69 o
   5   3  23      183.07      195.38     23.22 o
   7   3  23       85.89       86.40     22.76 o
   9   3  23      776.56      919.66     45.61 o
  11   3  23       25.31       -5.73     24.10 o
 -24   4  23        1.49      -15.86     30.57 o
 -22   4  23      390.97      352.03     40.97 o
 -20   4  23      160.64      156.45     31.57 o
 -18   4  23       20.18        3.66     28.73 o
 -16   4  23        7.77      -25.04     25.04 o
 -14   4  23       10.54      -21.59     21.59 o
 -12   4  23       88.69       71.26     27.88 o
 -10   4  23      185.10      223.51     27.32 o
  -8   4  23      116.83      122.91     31.67 o
  -6   4  23       23.13       10.71     18.20 o
  -4   4  23       25.59       -8.26     19.29 o
  -2   4  23     1092.78     1092.59     37.58 o
   0   4  23      349.64      393.59     26.04 o
   2   4  23       23.82        6.20     16.97 o
   4   4  23       46.05       67.23     19.81 o
   6   4  23      107.38       77.94     22.88 o
   8   4  23      262.93      315.84     33.65 o
  10   4  23       97.51      127.25     29.49 o
 -23   5  23        7.30       21.51     49.64 o
 -21   5  23       13.06      -25.42     42.65 o
 -19   5  23       92.94       82.71     36.12 o
 -17   5  23       77.67       76.01     54.57 o
 -15   5  23       89.60       67.88     30.14 o
 -13   5  23       62.13       69.68     31.00 o
 -11   5  23       35.62       29.54     39.17 o
  -9   5  23      156.20      249.25     53.65 o
  -7   5  23      213.10      221.85     29.79 o
  -5   5  23      188.91      180.92     46.09 o
  -3   5  23      150.34       94.45     25.59 o
  -1   5  23      712.73      614.46     31.49 o
   1   5  23      249.09      197.12     23.28 o
   3   5  23       11.99      -11.04     18.96 o
   5   5  23        0.03      -18.87     18.87 o
   7   5  23        2.81        7.26     22.82 o
 -20   6  23       49.06        0.83     39.15 o
 -18   6  23      159.10      141.69     40.89 o
 -16   6  23      120.03       66.28     36.41 o
 -14   6  23        0.40      -27.52     58.39 o
 -12   6  23        3.53      -26.75     26.75 o
 -10   6  23      193.04      171.13     36.34 o
  -8   6  23        5.61       55.78     30.98 o
  -6   6  23       23.85       31.25     31.94 o
  -4   6  23        0.46      -35.31     35.31 o
  -2   6  23        0.25      -12.32     22.60 o
   0   6  23        0.02       -2.51     19.42 o
   2   6  23      204.31      229.18     26.56 o
   4   6  23       18.78       35.21     22.79 o
   6   6  23      155.77      248.52     33.74 o
 -17   7  23        0.14      -22.85     37.26 o
 -15   7  23      134.17       73.87     39.38 o
 -13   7  23        0.93      -23.46     30.85 o
 -11   7  23      161.20      135.93     36.49 o
  -9   7  23      234.66      203.53     43.16 o
  -7   7  23        0.02      -18.79     28.76 o
  -5   7  23       30.76      -27.82     28.78 o
  -3   7  23        0.30       16.62     32.60 o
  -1   7  23      421.20      395.36     54.05 o
   1   7  23       84.14       45.40     29.53 o
   3   7  23       14.19       10.92     37.35 o
 -12   8  23        5.23      -38.15     38.15 o
 -10   8  23        2.29       -1.63     38.52 o
  -8   8  23       24.21       12.91     35.08 o
  -6   8  23       80.05       39.61     40.69 o
  -4   8  23      111.99       96.03     47.23 o
 -26   0  24      230.69      149.81     87.37 o
 -24   0  24      272.43      339.47     56.37 o
 -22   0  24      103.17      159.23     44.07 o
 -20   0  24      318.92      331.37     52.42 o
 -18   0  24       37.79        3.18     25.42 o
 -16   0  24      233.67      203.19     25.39 o
 -14   0  24      188.14      157.12     25.87 o
 -12   0  24      115.73      102.61     14.61 o
 -10   0  24       19.69       -3.67     11.94 o
  -8   0  24       57.69       35.66      9.63 o
  -6   0  24      632.82      635.26     23.96 o
  -4   0  24      933.21      865.39     30.46 o
  -2   0  24      565.10      515.04     30.59 o
   0   0  24     1640.23     1584.53     50.61 o
   2   0  24       47.97       53.25     21.52 o
   4   0  24     1360.72     1273.95     54.00 o
   6   0  24       54.64      -27.35     27.35 o
   8   0  24        0.19       13.74     35.99 o
  10   0  24      236.59      120.58     42.53 o
 -25   1  24      369.03      381.90     43.40 o
 -23   1  24       17.05        2.07     32.42 o
 -21   1  24     1651.27     1710.63     61.15 o
 -19   1  24      306.18      355.15     28.53 o
 -17   1  24      427.73      492.07     28.86 o
 -15   1  24      484.55      519.18     26.97 o
 -13   1  24      280.58      284.57     25.90 o
 -11   1  24      635.07      693.66     47.76 o
  -9   1  24      242.86      201.58     19.35 o
  -7   1  24      156.98      188.60     19.72 o
  -5   1  24     1006.80     1014.90     32.09 o
  -3   1  24     2579.69     2777.34     49.94 o
  -1   1  24      159.35      201.16     16.50 o
   1   1  24       63.05       92.65     15.90 o
   3   1  24      337.30      478.65     26.75 o
   5   1  24       44.04       26.54     17.70 o
   7   1  24      536.84      657.10     39.63 o
   9   1  24       36.29       67.87     23.52 o
  11   1  24       43.90       45.76     25.49 o
 -26   2  24      226.40      304.45     54.57 o
 -24   2  24        9.25        3.13     28.89 o
 -22   2  24        1.75      -11.81     27.40 o
 -20   2  24      101.71       83.10     23.40 o
 -18   2  24       22.57       32.18     24.70 o
 -16   2  24      197.12      117.61     26.16 o
 -14   2  24      415.52      463.93     32.92 o
 -12   2  24        3.56       -7.23     15.92 o
 -10   2  24     1041.37      982.84     39.20 o
  -8   2  24       82.75       61.11     17.93 o
  -6   2  24      327.80      267.84     22.51 o
  -4   2  24       40.06       33.83     16.16 o
  -2   2  24      609.76      554.51     22.90 o
   0   2  24     1639.82     1716.87     37.89 o
   2   2  24       73.95       36.27     15.56 o
   4   2  24       93.63       92.18     20.99 o
   6   2  24       79.36       76.62     22.48 o
   8   2  24      197.02      224.89     27.44 o
  10   2  24        0.20      -22.64     22.64 o
 -25   3  24      171.83      194.62     43.49 o
 -23   3  24      191.51      108.45     39.24 o
 -21   3  24      435.98      438.52     46.52 o
 -19   3  24      153.56      163.02     38.15 o
 -17   3  24      159.54      123.01     34.89 o
 -15   3  24     1313.51     1366.07     84.35 o
 -13   3  24       12.60       10.81     21.35 o
 -11   3  24      620.18      569.28     36.14 o
  -9   3  24      138.91      166.99     24.93 o
  -7   3  24      745.50      809.44     37.17 o
  -5   3  24        5.07      -17.52     17.52 o
  -3   3  24       67.24       76.28     19.41 o
  -1   3  24      372.31      480.19     25.81 o
   1   3  24      175.40      187.15     20.39 o
   3   3  24       79.72       89.92     19.65 o
   5   3  24      557.19      568.61     34.18 o
   7   3  24      704.73      835.62     43.55 o
   9   3  24        0.12       31.94     24.48 o
 -24   4  24       39.95       -1.72     78.00 o
 -22   4  24       46.69       92.53     44.71 o
 -20   4  24      115.44      155.20     65.04 o
 -18   4  24      286.49      239.94     49.99 o
 -16   4  24        0.18      -25.38     25.38 o
 -14   4  24      359.21      420.81     64.20 o
 -12   4  24       50.24       28.00     27.70 o
 -10   4  24      914.60      900.82     45.45 o
  -8   4  24      272.63      264.98     27.86 o
  -6   4  24       49.22       -9.37     16.16 o
  -4   4  24       20.07      -19.31     19.31 o
  -2   4  24       96.47      133.33     29.21 o
   0   4  24      971.81      918.36     39.25 o
   2   4  24      118.75      117.20     19.94 o
   4   4  24       39.39       11.40     19.31 o
   6   4  24        1.18        2.16     20.81 o
   8   4  24      110.78      132.92     30.11 o
 -21   5  24      161.24      151.62     46.32 o
 -19   5  24      116.71       91.71     37.80 o
 -17   5  24       36.12       36.04     33.45 o
 -15   5  24      657.05      589.96     49.56 o
 -13   5  24       50.36       -1.82     29.55 o
 -11   5  24      403.17      473.69     48.61 o
  -9   5  24       19.43       33.06     26.40 o
  -7   5  24      198.62      231.22     30.83 o
  -5   5  24        2.02      -20.42     20.80 o
  -3   5  24       65.74       37.15     29.13 o
  -1   5  24        0.53       -2.57     25.12 o
   1   5  24       61.84       58.87     22.96 o
   3   5  24      132.47      149.48     23.77 o
   5   5  24       90.35       78.25     24.81 o
   7   5  24      324.21      409.57     35.35 o
 -20   6  24        9.24      -34.38     79.17 o
 -18   6  24       67.65       88.66     48.15 o
 -16   6  24      119.83      110.19     48.61 o
 -14   6  24       72.48        9.59     33.48 o
 -12   6  24       71.90       20.99     47.69 o
 -10   6  24      309.70      304.81     48.21 o
  -8   6  24      126.95       66.74     43.11 o
  -6   6  24        0.86      -31.05     31.05 o
  -4   6  24      208.98      197.72     38.31 o
  -2   6  24       31.85       76.07     29.30 o
   0   6  24      176.90      227.65     37.62 o
   2   6  24        6.40       26.72     24.44 o
   4   6  24      447.99      563.93     37.22 o
 -15   7  24       27.54      -40.14     40.48 o
 -13   7  24        8.23      -28.56     51.36 o
 -11   7  24        9.09       24.28     33.47 o
  -9   7  24      145.82      193.33     40.26 o
  -7   7  24      355.49      376.21     49.08 o
  -5   7  24        5.07      -31.14     31.14 o
  -3   7  24       76.85       44.16     34.41 o
  -1   7  24       65.82       88.84     45.71 o
   1   7  24       97.17      100.70     41.75 o
 -25   1  25      122.98      181.62     39.24 o
 -23   1  25       20.80       19.93     36.34 o
 -21   1  25       18.18       57.19     33.25 o
 -19   1  25       46.22       39.82     34.85 o
 -17   1  25       19.97      -24.33     29.81 o
 -15   1  25        3.39       32.90     19.14 o
 -13   1  25       78.69       79.97     18.66 o
 -11   1  25      538.90      509.07     31.38 o
  -9   1  25       20.60       20.03     14.02 o
  -7   1  25       46.59       41.78     14.69 o
  -5   1  25       69.05       38.20     14.57 o
  -3   1  25     1419.98     1530.20     35.78 o
  -1   1  25      259.02      347.69     20.44 o
   1   1  25        0.95       -6.97     13.56 o
   3   1  25        6.15       18.36     15.44 o
   5   1  25       41.98        5.23     18.54 o
   7   1  25        8.36       20.20     21.10 o
   9   1  25        4.36      -23.62     27.71 o
 -24   2  25       12.28       -6.09     35.78 o
 -22   2  25       11.45       11.30     31.09 o
 -20   2  25       15.68       54.58     30.28 o
 -18   2  25       84.34       60.24     27.64 o
 -16   2  25       24.51       19.71     22.61 o
 -14   2  25      125.19      129.22     26.90 o
 -12   2  25      351.09      351.36     28.77 o
 -10   2  25       11.29       14.42     18.33 o
  -8   2  25      617.62      556.00     28.89 o
  -6   2  25      121.64      148.67     18.72 o
  -4   2  25        3.59      -13.11     13.11 o
  -2   2  25       17.98       -9.64     19.64 o
   0   2  25      291.18      244.68     19.31 o
   2   2  25       16.61        2.55     14.34 o
   4   2  25      166.73      211.61     23.73 o
   6   2  25       40.79       53.92     22.02 o
   8   2  25      224.31      207.59     28.46 o
 -23   3  25       15.41      -28.69     28.69 o
 -21   3  25      175.43      163.95     36.09 o
 -19   3  25      184.91      171.16     35.99 o
 -17   3  25       20.43       15.12     37.60 o
 -15   3  25        0.85       44.44     26.78 o
 -13   3  25       10.82       22.15     24.85 o
 -11   3  25      195.94      187.74     26.07 o
  -9   3  25      412.96      427.09     29.69 o
  -7   3  25      119.63       99.48     20.04 o
  -5   3  25       66.01       66.88     20.84 o
  -3   3  25      200.89      211.92     24.85 o
  -1   3  25      104.32       90.16     25.16 o
   1   3  25      564.16      593.70     29.93 o
   3   3  25       17.31       33.88     18.88 o
   5   3  25       37.90       30.03     19.84 o
   7   3  25       17.58       54.51     23.56 o
 -22   4  25        2.99      -34.20     34.20 o
 -20   4  25       69.91       48.92     39.99 o
 -18   4  25       10.57      -13.16     29.01 o
 -16   4  25       20.32       35.61     31.39 o
 -14   4  25       73.07       85.36     38.06 o
 -12   4  25        6.72      -13.28     25.22 o
 -10   4  25       44.83       32.04     21.84 o
  -8   4  25       56.72       67.25     21.02 o
  -6   4  25      136.62      101.21     26.10 o
  -4   4  25      265.08      309.55     36.04 o
  -2   4  25      582.56      643.86     47.00 o
   0   4  25        0.41       -5.34     20.70 o
   2   4  25       24.62       18.33     24.79 o
   4   4  25        0.71      -18.30     18.45 o
   6   4  25      391.73      502.64     35.10 o
 -21   5  25      123.30       44.05     62.03 o
 -19   5  25        1.79      -14.34     38.53 o
 -17   5  25        0.06      -40.36     40.36 o
 -15   5  25       57.54       12.15     38.68 o
 -13   5  25      163.20      182.69     52.74 o
 -11   5  25        0.01      -18.46     28.50 o
  -9   5  25      512.36      607.98     48.92 o
  -7   5  25        2.07      -28.99     39.44 o
  -5   5  25        0.00      -17.29     21.60 o
  -3   5  25       44.93       26.99     26.35 o
  -1   5  25        0.01      -16.82     22.99 o
   1   5  25      152.64      155.64     33.36 o
   3   5  25        0.01       -1.85     27.00 o
   5   5  25      251.46      269.83     30.96 o
 -18   6  25       50.78       42.68     36.95 o
 -16   6  25      436.71      461.14     63.42 o
 -14   6  25       42.02       -0.21     31.71 o
 -12   6  25       22.13       -4.37     35.08 o
 -10   6  25      131.87       63.24     33.49 o
  -8   6  25      161.80      163.29     38.41 o
  -6   6  25       54.19       18.84     32.13 o
  -4   6  25       19.81        8.84     31.32 o
  -2   6  25       62.24      131.12     42.42 o
   0   6  25       62.82        5.40     31.43 o
   2   6  25       48.64       92.84     33.64 o
 -15   7  25        0.02      -37.59     37.59 o
 -13   7  25        9.93      -39.44     39.44 o
 -11   7  25       93.83        7.64     36.84 o
  -9   7  25      146.48       79.71     39.35 o
  -7   7  25       42.80       34.84     33.41 o
  -5   7  25        1.64        9.16     33.12 o
  -3   7  25        0.20       25.60     41.17 o
  -1   7  25       13.33       36.88     48.97 o
 -24   0  26      687.60      759.41     75.13 o
 -22   0  26       23.63        0.61     33.48 o
 -20   0  26        2.29      -21.84     31.77 o
 -18   0  26       36.99        0.74     20.29 o
 -16   0  26      421.70      371.73     98.49 o
 -14   0  26      681.95      632.25    104.85 o
 -12   0  26      580.22      571.30     93.73 o
 -10   0  26     1017.77     1208.60     88.72 o
  -8   0  26     1355.45     1636.54     94.36 o
  -6   0  26        0.15       24.26     36.61 o
  -4   0  26     4509.43     4459.48     98.60 o
  -2   0  26        4.15       -6.29     16.26 o
   0   0  26      285.43      199.66     26.25 o
   2   0  26     2184.22     2449.80    108.23 o
   4   0  26       24.44       18.94     33.73 o
   6   0  26      646.86      522.30     59.45 o
   8   0  26      109.16       -1.68     32.61 o
 -25   1  26      209.35      233.02     39.50 o
 -23   1  26      405.21      393.72     52.35 o
 -21   1  26        0.26       -1.87     26.25 o
 -19   1  26      334.90      394.61     37.25 o
 -17   1  26      297.42      223.17     43.11 o
 -15   1  26      604.02      736.98     38.24 o
 -13   1  26      238.75      203.01     25.07 o
 -11   1  26      483.06      433.00     26.04 o
  -9   1  26      879.11      819.93     30.17 o
  -7   1  26      686.86      729.90     28.11 o
  -5   1  26       95.35       89.43     16.46 o
  -3   1  26       27.97       74.93     18.95 o
  -1   1  26      487.67      558.47     25.00 o
   1   1  26        9.22       -4.71     16.06 o
   3   1  26        2.17      -13.88     17.60 o
   5   1  26        2.72      -18.13     18.13 o
   7   1  26      114.60      102.03     25.36 o
   9   1  26      270.93      332.60     35.08 o
 -24   2  26        0.18      -25.39     30.12 o
 -22   2  26      502.79      463.80     47.20 o
 -20   2  26       13.53      -18.22     23.89 o
 -18   2  26      221.89      227.64     37.60 o
 -16   2  26      159.17      131.81     24.66 o
 -14   2  26      140.56      124.24     24.38 o
 -12   2  26      164.61      203.51     25.10 o
 -10   2  26       14.00       -2.84     18.66 o
  -8   2  26       52.95       80.94     18.10 o
  -6   2  26       15.18      -15.85     15.85 o
  -4   2  26        1.85       -7.72     17.51 o
  -2   2  26      113.96       70.59     35.52 o
   0   2  26       77.23       37.73     17.61 o
   2   2  26      453.22      444.32     27.78 o
   4   2  26       76.66      111.87     24.79 o
   6   2  26       82.56       64.28     31.83 o
   8   2  26      282.46      273.21     31.32 o
 -23   3  26      208.96      167.90     39.97 o
 -21   3  26       15.12       21.89     32.92 o
 -19   3  26      714.81      736.54     52.25 o
 -17   3  26      168.54      195.08     45.31 o
 -15   3  26      285.24      289.03     56.86 o
 -13   3  26     1249.32     1283.07     54.29 o
 -11   3  26       49.13       64.86     21.66 o
  -9   3  26     1545.45     1736.26     57.32 o
  -7   3  26      268.39      238.73     25.71 o
  -5   3  26      926.70      979.34     38.13 o
  -3   3  26      172.72       67.53     26.50 o
  -1   3  26      342.87      440.66     36.55 o
   1   3  26      171.91      152.93     29.10 o
   3   3  26        9.70       52.38     20.55 o
   5   3  26      105.35       93.86     27.89 o
   7   3  26        7.11       27.74     22.99 o
 -22   4  26      289.02      286.19     56.34 o
 -20   4  26      223.48      104.43     37.73 o
 -18   4  26       28.36       16.26     52.74 o
 -16   4  26      834.44      849.35     56.28 o
 -14   4  26       76.18       79.71     31.09 o
 -12   4  26       45.27       28.37     28.82 o
 -10   4  26       14.23        9.80     22.70 o
  -8   4  26       60.48       24.27     21.89 o
  -6   4  26      149.42      188.82     28.98 o
  -4   4  26       34.89       27.20     23.22 o
  -2   4  26        5.27       17.78     24.28 o
   0   4  26      130.23      119.09     28.55 o
   2   4  26      693.80      702.29     48.52 o
   4   4  26       11.96        8.37     21.25 o
   6   4  26       64.94       81.92     27.36 o
 -21   5  26        0.11      -56.98     65.24 o
 -19   5  26      169.59      182.87     41.13 o
 -17   5  26        0.91        2.68     35.45 o
 -15   5  26       47.42        1.42     33.64 o
 -13   5  26       96.79       97.67     32.34 o
 -11   5  26       79.36       37.23     32.41 o
  -9   5  26       17.08      -35.24     41.27 o
  -7   5  26       33.97       31.50     29.72 o
  -5   5  26        9.52      -24.08     24.08 o
  -3   5  26        1.51      -28.43     28.43 o
  -1   5  26      276.70      283.18     38.45 o
   1   5  26       74.31       91.54     29.31 o
   3   5  26       97.26      100.59     46.18 o
 -18   6  26      104.05       78.87     63.45 o
 -16   6  26      341.60      343.83     47.65 o
 -14   6  26      296.70      245.94     44.50 o
 -12   6  26       49.22       67.08     36.54 o
 -10   6  26        2.21      -37.15     37.15 o
  -8   6  26      193.18      136.89     38.73 o
  -6   6  26       56.35      -26.45     29.72 o
  -4   6  26       45.32       69.41     35.60 o
  -2   6  26       49.57       64.60     38.35 o
   0   6  26      191.28      217.95     39.06 o
 -13   7  26        1.86      -37.91     44.34 o
 -11   7  26      233.87      176.10     45.24 o
  -9   7  26       89.86       86.87     40.00 o
  -7   7  26       91.93       97.51     84.20 o
  -5   7  26      265.83      280.78     45.29 o
 -25   1  27        1.33      -15.29     48.26 o
 -23   1  27        0.13        2.83     29.29 o
 -21   1  27      135.19      134.32     51.82 o
 -19   1  27        0.46       10.60     24.29 o
 -17   1  27      124.99       93.09     23.54 o
 -15   1  27       94.19       85.41     20.90 o
 -13   1  27      115.38      100.64     42.69 o
 -11   1  27      410.14      515.96     34.06 o
  -9   1  27      171.91      199.38     23.43 o
  -7   1  27       25.71       51.52     14.23 o
  -5   1  27      368.31      422.36     28.25 o
  -3   1  27        2.38       17.82     23.21 o
  -1   1  27       35.85       21.42     18.87 o
   1   1  27       14.36       12.90     14.83 o
   3   1  27        1.21       11.77     16.78 o
   5   1  27        0.21      -18.97     18.97 o
   7   1  27        3.08       -3.73     21.62 o
 -24   2  27        3.19       15.50     44.90 o
 -22   2  27       39.24       35.82     30.52 o
 -20   2  27      221.01      223.49     35.65 o
 -18   2  27      333.76      332.75     36.59 o
 -16   2  27        8.74      -20.16     20.16 o
 -14   2  27       14.48       16.39     19.16 o
 -12   2  27       28.38       47.67     20.27 o
 -10   2  27        0.36       10.78     16.10 o
  -8   2  27      404.29      429.91     29.15 o
  -6   2  27       83.15       80.79     19.56 o
  -4   2  27      171.77       90.38     21.40 o
  -2   2  27       42.19        6.39     16.81 o
   0   2  27      100.65      101.96     26.66 o
   2   2  27        1.21       19.78     20.50 o
   4   2  27       16.40       -1.97     21.05 o
   6   2  27        1.16       -2.00     20.75 o
 -23   3  27        0.79       22.82     32.98 o
 -21   3  27        3.60       23.78     29.95 o
 -19   3  27       31.42       43.06     29.05 o
 -17   3  27      103.16       94.98     28.33 o
 -15   3  27        9.67       16.61     25.81 o
 -13   3  27        0.33       34.27     20.94 o
 -11   3  27        1.46      -16.41     32.76 o
  -9   3  27       10.18       47.37     18.53 o
  -7   3  27        0.59       21.89     18.19 o
  -5   3  27      193.20      189.30     29.84 o
  -3   3  27      456.87      495.18     40.73 o
  -1   3  27       88.56      164.71     28.29 o
   1   3  27        0.41        8.84     26.94 o
   3   3  27      273.04      336.25     37.23 o
   5   3  27      168.18      181.10     30.16 o
 -22   4  27       20.75       46.57     35.38 o
 -20   4  27       10.29      -20.04     30.48 o
 -18   4  27       17.56       25.37     31.55 o
 -16   4  27       78.95       57.27     30.49 o
 -14   4  27      130.94      169.18     40.20 o
 -12   4  27       25.58        4.80     33.02 o
 -10   4  27       69.76       24.16     23.92 o
  -8   4  27      510.61      468.18     36.73 o
  -6   4  27      177.39      103.64     27.15 o
  -4   4  27      455.60      454.76     41.44 o
  -2   4  27      105.84       69.83     36.23 o
   0   4  27      127.22      129.86     29.79 o
   2   4  27        2.05       23.09     24.55 o
   4   4  27       32.96       24.80     35.20 o
 -19   5  27      118.03       41.61     45.77 o
 -17   5  27       31.48      -36.92     46.43 o
 -15   5  27        0.04      -11.66     40.81 o
 -13   5  27      234.08      192.93     38.73 o
 -11   5  27       83.40       45.86     31.83 o
  -9   5  27        2.84       -4.19     27.33 o
  -7   5  27       61.00       50.93     35.74 o
  -5   5  27        1.03       -2.06     23.78 o
  -3   5  27        0.75        5.88     25.68 o
  -1   5  27       15.11      -20.40     24.48 o
   1   5  27        0.03       17.58     27.41 o
 -16   6  27      192.61      218.53     44.58 o
 -14   6  27        5.40       35.45     37.36 o
 -12   6  27        0.18      -15.70     44.43 o
 -10   6  27       21.54      -30.82     30.82 o
  -8   6  27       23.77      -14.30     33.48 o
  -6   6  27        2.01      -21.34     31.26 o
  -4   6  27       16.22       41.71     36.31 o
  -2   6  27        6.24      -17.08     35.45 o
 -24   0  28      413.46      514.70    142.97 o
 -22   0  28       46.59       15.89     85.78 o
 -20   0  28      184.67      346.31    108.02 o
 -18   0  28      279.02      282.77     95.31 o
 -16   0  28       58.67       25.42     73.07 o
 -14   0  28       64.72      107.60     50.51 o
 -12   0  28       16.51       13.95     81.02 o
 -10   0  28       74.73       59.41     44.26 o
  -8   0  28      140.86      182.93     50.51 o
  -6   0  28      114.76       84.70     45.69 o
  -4   0  28      185.89      182.61     47.02 o
  -2   0  28      207.82      143.73     46.54 o
   0   0  28      176.94      189.05     33.67 o
   2   0  28       81.34      146.25     35.51 o
   4   0  28      502.46      431.30     50.31 o
   6   0  28       23.30      -19.96     28.20 o
 -23   1  28       69.87       61.81     32.57 o
 -21   1  28        6.40      -20.60     28.27 o
 -19   1  28        4.09        6.98     57.25 o
 -17   1  28      170.01       89.67     74.66 o
 -15   1  28       39.54       -1.83     31.31 o
 -13   1  28     1732.94     1961.52     83.72 o
 -11   1  28      280.03      338.53     42.19 o
  -9   1  28      650.65      631.68     52.18 o
  -7   1  28      527.93      534.02     41.11 o
  -5   1  28      136.34      143.96     19.79 o
  -3   1  28      279.89      266.17     24.90 o
  -1   1  28      281.06      285.89     34.80 o
   1   1  28      563.86      666.74     39.28 o
   3   1  28      254.65      299.20     26.96 o
   5   1  28       24.14       15.89     27.42 o
 -22   2  28       18.91       -5.74     40.29 o
 -20   2  28      698.74      700.06     50.75 o
 -18   2  28      478.15      469.27     37.50 o
 -16   2  28      278.18      284.81     38.24 o
 -14   2  28      838.14      829.35     48.92 o
 -12   2  28       46.23       67.16     20.83 o
 -10   2  28      700.06      793.19     33.68 o
  -8   2  28        3.09       -7.81     14.94 o
  -6   2  28      237.09      308.15     25.83 o
  -4   2  28       14.08      -17.38     18.32 o
  -2   2  28      118.88       41.29     20.21 o
   0   2  28       30.77       35.31     22.67 o
   2   2  28      150.28      135.40     28.15 o
   4   2  28       93.43      107.18     26.61 o
 -21   3  28      495.65      580.44     52.06 o
 -19   3  28       11.12        1.40     26.65 o
 -17   3  28      349.91      378.19     37.79 o
 -15   3  28      112.44       86.58     60.13 o
 -13   3  28      570.56      668.55     42.78 o
 -11   3  28      426.03      455.23     31.11 o
  -9   3  28      191.54      225.72     23.89 o
  -7   3  28     1207.55     1099.30     54.11 o
  -5   3  28     1319.07     1303.17     56.26 o
  -3   3  28       60.21       30.51     26.60 o
  -1   3  28       44.42       13.40     22.83 o
   1   3  28      638.71      749.09     49.38 o
   3   3  28       44.91       68.17     30.11 o
 -20   4  28       86.00      107.47     54.59 o
 -18   4  28       28.60      -54.57     54.57 o
 -16   4  28      177.08      171.23     41.37 o
 -14   4  28     1070.29     1124.82     58.50 o
 -12   4  28      163.25      118.11     50.44 o
 -10   4  28      102.09       53.89     24.92 o
  -8   4  28        0.24        0.75     22.60 o
  -6   4  28      291.10      334.63     37.48 o
  -4   4  28        0.50      -20.49     23.35 o
  -2   4  28      169.10       99.36     28.26 o
   0   4  28       80.56      108.52     29.52 o
   2   4  28      107.41       68.14     37.00 o
 -17   5  28      412.87      419.68     49.08 o
 -15   5  28       36.02       20.33     45.40 o
 -13   5  28       57.06       23.05     41.73 o
 -11   5  28       77.84       29.74     29.93 o
  -9   5  28        0.77      -23.42     31.17 o
  -7   5  28        2.45      -26.72     26.72 o
  -5   5  28        0.02      -24.23     25.35 o
  -3   5  28        0.71      -27.73     27.73 o
  -1   5  28       91.65       36.18     27.31 o
 -14   6  28       15.43       -6.42     36.69 o
 -12   6  28        3.68      -38.86     38.86 o
 -10   6  28        5.57      -37.15     37.15 o
  -8   6  28       11.22       10.19     33.65 o
  -6   6  28      109.47      141.46     42.73 o
  -4   6  28       48.70       50.64     53.12 o
 -23   1  29       11.43        9.75     66.02 o
 -21   1  29       37.69       40.15     61.75 o
 -19   1  29       99.98       77.90     81.02 o
 -17   1  29        1.71       -2.94     36.00 o
 -15   1  29       35.61       23.24     42.83 o
 -13   1  29       40.30       22.83     33.76 o
 -11   1  29        0.00      -16.88     23.09 o
  -9   1  29      567.89      487.97     42.82 o
  -7   1  29        0.31       20.78     30.04 o
  -5   1  29        0.91       10.43     25.83 o
  -3   1  29        1.73      -18.29     20.28 o
  -1   1  29      226.26      190.95     24.92 o
   1   1  29       50.26       34.29     22.59 o
   3   1  29        7.95        9.07     25.08 o
   5   1  29       64.07       25.44     25.22 o
 -22   2  29       44.39       49.87     30.31 o
 -20   2  29       12.61       23.68     27.81 o
 -18   2  29        1.33       22.62     28.59 o
 -16   2  29        4.83      -32.10     32.10 o
 -14   2  29      107.23       87.78     43.43 o
 -12   2  29       71.92      124.37     27.01 o
 -10   2  29      138.04      239.06     27.98 o
  -8   2  29       15.04       15.41     19.24 o
  -6   2  29       34.90       30.30     19.13 o
  -4   2  29       12.02       26.70     23.44 o
  -2   2  29        2.87      -15.69     21.65 o
   0   2  29       14.73       18.47     22.49 o
   2   2  29      119.13      108.18     29.32 o
   4   2  29       11.13       15.93     26.72 o
 -21   3  29       57.96      144.64     31.79 o
 -19   3  29       74.42       41.80     33.09 o
 -17   3  29        2.36      -23.99     26.55 o
 -15   3  29        4.14       15.34     24.83 o
 -13   3  29       42.20       44.13     22.02 o
 -11   3  29       73.61       61.88     19.60 o
  -9   3  29        2.87       -4.28     19.09 o
  -7   3  29      164.99      164.88     25.18 o
  -5   3  29       15.27       66.66     26.44 o
  -3   3  29        7.33      -29.07     29.07 o
  -1   3  29        2.94      -28.16     28.16 o
   1   3  29       28.16       24.20     24.73 o
   3   3  29      227.06      164.74     37.54 o
 -20   4  29        0.70      -74.94     79.82 o
 -18   4  29       10.67      -13.53     24.29 o
 -16   4  29        4.82      -32.45     36.23 o
 -14   4  29       46.16       77.20     30.88 o
 -12   4  29      132.17       80.79     26.85 o
 -10   4  29       55.20       41.93     32.84 o
  -8   4  29       74.54       38.28     26.04 o
  -6   4  29       24.24        3.68     22.78 o
  -4   4  29      171.82      128.81     31.63 o
  -2   4  29        1.23       -4.98     31.95 o
   0   4  29       22.60        5.41     26.56 o
 -17   5  29       82.66       26.80     46.83 o
 -15   5  29        1.05      -22.20     30.05 o
 -13   5  29        4.74      -32.37     40.36 o
 -11   5  29      272.99      294.81     42.96 o
  -9   5  29       55.28       10.93     52.28 o
  -7   5  29      161.27       76.31     35.26 o
  -5   5  29       59.04       73.17     34.91 o
  -3   5  29      161.74      114.58     71.60 o
 -10   6  29       65.02       63.30     87.37 o
  -8   6  29        0.00      -79.43     79.43 o
 -22   0  30       89.06      279.59    114.38 o
 -20   0  30       31.20       41.30     92.14 o
 -18   0  30      514.95      756.16    146.15 o
 -16   0  30      432.31      433.29     77.77 o
 -14   0  30      721.30      984.34    147.74 o
 -12   0  30      344.96      367.86     77.84 o
 -10   0  30     1081.97     1323.44    105.59 o
  -8   0  30       54.12       79.43     73.07 o
  -6   0  30        2.79      -27.59     42.51 o
  -4   0  30      639.05      640.68     82.61 o
  -2   0  30      511.90      580.33     78.63 o
   0   0  30      616.58      583.55     79.54 o
   2   0  30       41.73       67.17     54.73 o
 -21   1  30       97.85       74.84     66.72 o
 -19   1  30      157.92      221.26     75.24 o
 -17   1  30        2.47       18.51     39.19 o
 -15   1  30      283.36      407.08     65.12 o
 -13   1  30      140.52      153.47     37.65 o
 -11   1  30      579.46      729.76     59.03 o
  -9   1  30      235.26      347.93     46.87 o
  -7   1  30      291.10      211.70     46.99 o
  -5   1  30      128.03       81.48     34.65 o
  -3   1  30        0.06       17.93     29.37 o
  -1   1  30       17.21      -26.87     28.13 o
   1   1  30       41.79       28.98     24.52 o
   3   1  30      488.10      430.27     41.82 o
 -20   2  30       17.95       43.35     59.43 o
 -18   2  30      301.19      236.34     55.06 o
 -16   2  30       84.90       61.50     43.39 o
 -14   2  30      330.76      264.49     52.05 o
 -12   2  30      190.85      254.37     37.62 o
 -10   2  30       33.78       41.02     32.81 o
  -8   2  30      504.10      493.43     57.71 o
  -6   2  30      108.38       98.42     26.69 o
  -4   2  30       11.09       17.97     19.97 o
  -2   2  30       57.34       62.23     25.55 o
   0   2  30       89.40       68.63     27.81 o
   2   2  30      105.13      101.80     30.89 o
 -19   3  30      111.08      116.17     34.17 o
 -17   3  30        8.14       -4.24     35.05 o
 -15   3  30      523.47      640.27     44.31 o
 -13   3  30       32.38       42.81     27.52 o
 -11   3  30      408.85      382.20     40.15 o
  -9   3  30       41.84       56.55     20.26 o
  -7   3  30        0.07        6.79     24.37 o
  -5   3  30       69.53       52.91     25.16 o
  -3   3  30      170.45      178.55     31.03 o
  -1   3  30      114.28      115.91     34.29 o
   1   3  30       44.78       11.68     28.78 o
 -18   4  30       38.33       -8.59     58.55 o
 -16   4  30       87.33       42.88     27.44 o
 -14   4  30        0.31        2.24     26.59 o
 -12   4  30      160.36      167.71     53.92 o
 -10   4  30        2.61       21.20     25.64 o
  -8   4  30      176.29      209.17     33.56 o
  -6   4  30       11.29        3.97     24.37 o
  -4   4  30      160.30      167.47     34.02 o
  -2   4  30        0.13       15.69     27.47 o
 -15   5  30      105.44      -49.25    169.98 o
 -13   5  30       28.54        2.40     32.74 o
 -11   5  30       29.96       33.38     37.15 o
  -9   5  30        8.10      -30.84     30.84 o
  -7   5  30      295.48      243.20     43.78 o
  -5   5  30      151.73      153.66     40.39 o
 -21   1  31       28.65       45.47     64.11 o
 -19   1  31       12.82       50.63     49.46 o
 -17   1  31       37.75       60.17     48.28 o
 -15   1  31       65.61       69.95     40.39 o
 -13   1  31        8.22       50.21     35.73 o
 -11   1  31       20.96       50.74     35.47 o
  -9   1  31      394.66      434.24     58.17 o
  -7   1  31        1.08      -27.34     27.34 o
  -5   1  31       42.98      -26.22     31.12 o
  -3   1  31       14.55        2.92     32.89 o
  -1   1  31        1.80      -32.33     32.33 o
   1   1  31       11.88      -14.02     42.69 o
 -20   2  31       75.11      114.03     58.62 o
 -18   2  31       74.11       40.98     46.30 o
 -16   2  31       26.51       13.47     47.96 o
 -14   2  31       89.63       92.56     40.40 o
 -12   2  31        4.03      -11.84     27.84 o
 -10   2  31      204.89      277.59     39.30 o
  -8   2  31      186.21      219.22     47.87 o
  -6   2  31       86.82       66.09     38.60 o
  -4   2  31        0.03      -24.47     33.02 o
  -2   2  31      171.55      206.88     37.79 o
   0   2  31        5.54       -7.21     23.54 o
 -19   3  31        2.01      -47.13     48.05 o
 -17   3  31        0.08      -47.41     47.41 o
 -15   3  31       24.06      -35.38     73.49 o
 -13   3  31        0.78       26.87     37.66 o
 -11   3  31       29.07       36.66     25.32 o
  -9   3  31        4.64      -25.28     25.28 o
  -7   3  31        0.01       -0.82     22.59 o
  -5   3  31       35.78       26.14     28.43 o
  -3   3  31        5.98        8.53     31.12 o
  -1   3  31       15.31       20.12     27.94 o
 -16   4  31       12.31       23.06     47.26 o
 -14   4  31        0.42       25.93     28.65 o
 -12   4  31        0.01       22.36     35.91 o
 -10   4  31        6.17        8.58     29.14 o
  -8   4  31        9.47        8.17     24.55 o
  -6   4  31        4.09      -16.78     26.18 o
  -4   4  31       39.19       25.45     26.74 o
 -20   0  32       48.79       60.37     95.31 o
 -18   0  32       81.94       85.84     62.78 o
 -16   0  32       23.10       75.64     65.13 o
 -14   0  32       65.53       98.01     59.25 o
 -12   0  32      282.19      355.76     72.99 o
 -10   0  32      880.51      908.67    130.26 o
  -8   0  32      139.62       64.62     52.76 o
  -6   0  32      288.68      334.83     67.29 o
  -4   0  32      187.50      224.95     56.47 o
  -2   0  32      150.33      144.03     57.25 o
 -19   1  32      433.21      575.14     76.72 o
 -17   1  32      136.06      148.45     46.33 o
 -15   1  32      108.22      124.46     48.61 o
 -13   1  32       87.09      101.48     43.57 o
 -11   1  32        0.30      -13.79     28.88 o
  -9   1  32       63.88      106.25     39.64 o
  -7   1  32       21.75      -29.78     35.31 o
  -5   1  32      108.05       71.44     36.43 o
  -3   1  32      110.04      191.21     43.58 o
  -1   1  32        9.96      -35.28     41.38 o
 -18   2  32        8.94       18.28     49.48 o
 -16   2  32      311.62      237.27     49.27 o
 -14   2  32        7.79      -26.87     26.87 o
 -12   2  32      333.02      339.51     43.15 o
 -10   2  32       43.22      119.92     41.44 o
  -8   2  32       16.54      -17.10     50.64 o
  -6   2  32      133.85      102.27     36.92 o
  -4   2  32        3.59       -7.32     40.12 o
  -2   2  32       39.26       85.34     48.75 o
 -17   3  32      139.61       35.56     79.98 o
 -15   3  32       24.63      -55.32     56.78 o
 -13   3  32      459.03      519.56     56.61 o
 -11   3  32      654.71      734.60     62.74 o
  -9   3  32       17.10      -25.42    119.14 o
  -7   3  32       95.14      101.05     53.39 o
  -5   3  32      122.84      150.33     36.75 o
 -12   4  32       96.83       99.18     48.15 o
 -10   4  32        6.43       28.48     28.70 o
  -8   4  32      147.73      158.03     32.64 o
 -17   1  33       60.29       50.45     42.84 o
 -15   1  33      319.55      240.50     46.71 o
 -13   1  33        7.60       27.75     34.71 o
 -11   1  33      188.75      158.02     46.62 o
  -9   1  33       42.50       92.01     45.20 o
  -7   1  33       17.34       20.62     33.66 o
  -5   1  33        1.73       24.85     31.26 o
 -16   2  33        7.18        5.23     41.73 o
 -14   2  33        1.25      -28.34     28.34 o
 -12   2  33      193.79      167.52     38.16 o
 -10   2  33      142.93      138.61     44.29 o
  -8   2  33       11.42       -7.31     37.37 o
  -6   2  33        7.57      -25.63     40.78 o
 -13   3  33       23.12       64.58     51.82 o
 -11   3  33       67.40       45.84     52.31 o
  -9   3  33      112.79      153.21     56.29 o
 -14   0  34        9.60       17.81     47.33 o
 -12   0  34        0.34        3.18     73.07 o
 -10   0  34       80.02      161.51     51.71 o
  -8   0  34      249.73      358.93     70.74 o
 -13   1  34       36.16        3.25     32.89 o
 -11   1  34      117.83       93.80     44.88 o
  -9   1  34       90.44       79.40     37.39 o
  -7   1  34        5.70      -32.21     32.33 o
 
